# Supplementary material for: Measles incidence in South Africa: a six-year review, 2015—2020
Source: BMC Public Health. 2022 Aug 30;22:1647. doi: 10.1186/s12889-022-14069-w (PMC9427172; doi:10.1186/s12889-022-14069-w)
Supplement: Supplementary file 1 — Additional file 1: Supplementary Table 1. Datasets analysed during the study. [file 12889_2022_14069_MOESM1_ESM.xlsx]

## Sheet: Measles_2015-2020merged
Supplementary table 1: Datasets analysed during the study
age_group	tested_age_years	race	gender	tested_date	measm	rubm	taken_date	cif	final_classification	measles_confirmed	vaccination_status	vaccination_doses	tested_date2	taken_date2	test_year	race_clean	age	agecat_clean	gender_clean	vacdoses_clean	vacstatus	epi_week	epi_year	meas_standard	meas_narrow	newage	vacc_year	vacc_old
1_4	3	NA	NA	2015-02-13	NEG	NA	2015-02-09	YES	Discarded	NO	YES	1	2015-02-13	2015-02-09		unk	3	1-4y		1	1	6	2015	0	0	2	2013	1
1_4	2	NA	NA	2015-05-25	EQ	NEG	2015-05-19	Yes	NA	NA	YES	1	2015-05-25	2015-05-19		unk	2	1-4y		1	1	20	2015			1	2014	1
NA	NA	NA	NA	2015-09-16	NEG	NEG	2015-09-11	YES	Discarded	NO	YES	1	2015-09-16	2015-09-11		unk				1	1	36	2015	0	0			0
6-12m	0	NA	NA	2015-10-27	NEG	NEG	2015-10-20	Yes	Discarded	NO	YES	1	2015-10-27	2015-10-20		unk	0	6-12m		1	1	42	2015	0	0	-1	2016	0
10_14	10	NA	NA	2016-03-22	NEG	NEG	2016-03-15	YES	Discarded	NO	YES	1	2016-03-22	2016-03-15		unk	10	10-14y		1	1	11	2016	0	0	9	2007	1
NA	NA	NA	NA	2016-06-09	NEG	NEG	2016-06-04	YES	Discarded	NO	YES	1	2016-06-09	2016-06-04		unk				1	1	22	2016	0	0			0
5_9	5	NA	NA	2016-06-15	NEG	NEG	2016-06-06	YES	Discarded	NO	YES	1	2016-06-15	2016-06-06		unk	5	5-9y		1	1	23	2016	0	0	4	2012	1
<6M	0	NA	NA	2016-07-25	NEG	NEG	2016-07-19	YES	Discarded	NO	YES	1	2016-07-25	2016-07-19		unk	0	<6m		1	1	29	2016	0	0	-1	2017	0
1_4	3	NA	NA	2017-04-10	NEG	NEG	2017-03-23	YES	Discarded	NO	YES	1	2017-04-10	2017-03-23		unk	3	1-4y		1	1	12	2017	0	0	2	2015	1
6-12m	0	NA	NA	2017-04-18	NEG	NEG	2017-04-10	YES	Discarded	NO	YES	1	2017-04-18	2017-04-10		unk	0	6-12m		1	1	15	2017	0	0	-1	2018	0
<6m	0	NA	NA	2017-04-20	NEG	NEG	2017-04-11	YES	Discarded	NO	YES	1	2017-04-20	2017-04-11		unk	0	<6m		1	1	15	2017	0	0	-1	2018	0
5_9	5	NA	NA	2017-06-21	NEG	POS	2017-06-19	YES	Discarded	NO	YES	1	2017-06-21	2017-06-19		unk	5	5-9y		1	1	25	2017	0	0	4	2013	1
1_4	3	NA	NA	2017-09-27	NEG	POS	2017-09-20	Yes	Discarded	NO	YES	1	2017-09-27	2017-09-20		unk	3	1-4y		1	1	38	2017	0	0	2	2015	1
5_9	6	NA	NA	2017-09-28	NEG	EQ	2017-09-21	Yes	Discarded	NO	YES	1	2017-09-28	2017-09-21		unk	6	5-9y		1	1	38	2017	0	0	5	2012	1
<6m	0	NA	NA	2017-10-26	NEG	POS	2017-10-22	YES	Discarded	NO	YES	1	2017-10-26	2017-10-22		unk	0	<6m		1	1	43	2017	0	0	-1	2018	0
6-12M	0	NA	NA	2018-03-20	EQ	NEG	2018-03-16	YES	NA	NA	YES	1	2018-03-20	2018-03-16		unk	0	6-12m		1	1	11	2018			-1	2019	0
5_9	6	NA	NA	2018-09-17	NEG	POS	2018-09-07	YES	Discarded	NO	YES	1	2018-09-17	2018-09-07		unk	6	5-9y		1	1	36	2018	0	0	5	2013	1
6-12M	0	NA	NA	2018-10-15	NEG	NEG	2018-10-08	YES	Discarded	NO	YES	1	2018-10-15	2018-10-08		unk	0	6-12m		1	1	41	2018	0	0	-1	2019	0
6-12m	0	African	M	2017-03-03	NEG	NEG	2017-02-22	YES	Discarded	NO	YES	1	2017-03-03	2017-02-22		African	0	6-12m	1	1	1	8	2017	0	0	-1	2018	0
<6m	0	African	M	2017-03-20	NEG	NEG	2017-03-13	YES	Discarded	NO	YES	1	2017-03-20	2017-03-13		African	0	<6m	1	1	1	11	2017	0	0	-1	2018	0
6-12m	0	African	M	2017-06-26	NEG	NEG	2017-06-21	yes	Discarded	NO	YES	1	2017-06-26	2017-06-21		African	0	6-12m	1	1	1	25	2017	0	0	-1	2018	0
1_4	4	African	M	2018-04-12	EQ	POS	2018-04-06	YES	NA	NA	YES	1	2018-04-12	2018-04-06		African	4	1-4y	1	1	1	14	2018			3	2015	1
1_4	4	African	M	2018-04-30	NEG	POS	2018-04-13	YES	Discarded	NO	YES	1	2018-04-30	2018-04-13		African	4	1-4y	1	1	1	15	2018	0	0	3	2015	1
1_4	2	African	M	2018-06-27	NEG	NEG	2018-06-20	YES	Discarded	NO	YES	1	2018-06-27	2018-06-20		African	2	1-4y	1	1	1	25	2018	0	0	1	2017	0
6-12M	0	African	M	2018-11-20	NEG	NEG	2018-11-14	YES	Discarded	NO	YES	1	2018-11-20	2018-11-14		African	0	6-12m	1	1	1	46	2018	0	0	-1	2019	0
5_9	7	African	M	2018-11-29	NEG	POS	2018-11-20	YES	Discarded	NO	YES	1	2018-11-29	2018-11-20		African	7	5-9y	1	1	1	47	2018	0	0	6	2012	1
6-12M	0	African	M	2018-11-16	EQ	POS	2018-11-11	YES	NA	NA	YES	1	2018-11-16	2018-11-11		African	0	6-12m	1	1	1	46	2018			-1	2019	0
1_4	1	Coloured	M	2017-01-18	NEG	NEG	2017-01-06	YES	Discarded	NO	YES	1	2017-01-18	2017-01-06			1	1-4y	1	1	1	1	2017	0	0	0	2017	0
6-12m	0	Coloured	M	2017-02-24	NEG	NEG	2017-02-20	YES	Discarded	NO	YES	1	2017-02-24	2017-02-20			0	6-12m	1	1	1	8	2017	0	0	-1	2018	0
5_9	9	Coloured	M	2017-04-28	NEG	NEG	2017-04-24	YES	Discarded	NO	YES	1	2017-04-28	2017-04-24			9	5-9y	1	1	1	17	2017	0	0	8	2009	1
10_14	10	Coloured	M	2017-10-30	NEG	POS	2017-10-25	YES	Discarded	NO	YES	1	2017-10-30	2017-10-25			10	10-14y	1	1	1	43	2017	0	0	9	2008	1
1_4	3	Coloured	M	2018-02-08	NEG	NEG	2018-02-05	YES	Discarded	NO	YES	1	2018-02-08	2018-02-05			3	1-4y	1	1	1	6	2018	0	0	2	2016	0
1_4	2	Coloured	M	2018-02-19	NA	NA	2018-02-09	YES	NA	NA	YES	1	2018-02-19	2018-02-09			2	1-4y	1	1	1	6	2018			1	2017	0
1_4	1	Coloured	M	2018-12-11	NEG	EQ	2018-12-06	YES	Discarded	NO	YES	1	2018-12-11	2018-12-06			1	1-4y	1	1	1	49	2018	0	0	0	2018	0
1_4	2	Indian	M	2018-02-09	NEG	NEG	2018-02-06	YES	Discarded	NO	YES	1	2018-02-09	2018-02-06		Indian	2	1-4y	1	1	1	6	2018	0	0	1	2017	0
1_4	1	NA	M	2015-01-07	NEG	NA	2015-01-02	YES	Discarded	NO	YES	1	2015-01-07	2015-01-02		unk	1	1-4y	1	1	1	53	2014	0	0	0	2014	1
10_14	11	NA	M	2015-01-12	NEG	NA	2015-01-05	YES	Discarded	NO	YES	1	2015-01-12	2015-01-05		unk	11	10-14y	1	1	1	1	2015	0	0	10	2005	1
1_4	1	NA	M	2015-01-15	NEG	NA	2015-01-12	YES	Discarded	NO	YES	1	2015-01-15	2015-01-12		unk	1	1-4y	1	1	1	2	2015	0	0	0	2015	1
1_4	1	NA	M	2015-01-20	NEG	NA	2015-01-15	YES	Discarded	NO	YES	1	2015-01-20	2015-01-15		unk	1	1-4y	1	1	1	2	2015	0	0	0	2015	1
1_4	2	NA	M	2015-01-20	NEG	NA	2015-01-13	YES	Discarded	NO	YES	1	2015-01-20	2015-01-13		unk	2	1-4y	1	1	1	2	2015	0	0	1	2014	1
1_4	2	NA	M	2015-01-20	NEG	NA	2015-01-08	YES	Discarded	NO	YES	1	2015-01-20	2015-01-08		unk	2	1-4y	1	1	1	1	2015	0	0	1	2014	1
5_9	5	NA	M	2015-01-22	NEG	NA	2015-01-15	YES	Discarded	NO	YES	1	2015-01-22	2015-01-15		unk	5	5-9y	1	1	1	2	2015	0	0	4	2011	1
1_4	1	NA	M	2015-01-28	EQ	NEG	2015-01-19	Yes	NA	NA	YES	1	2015-01-28	2015-01-19		unk	1	1-4y	1	1	1	3	2015			0	2015	1
5_9	5	NA	M	2015-01-30	NEG	NA	2015-01-15	YES	Discarded	NO	YES	1	2015-01-30	2015-01-15		unk	5	5-9y	1	1	1	2	2015	0	0	4	2011	1
1_4	4	NA	M	2015-02-04	NEG	NA	2015-01-30	YES	Discarded	NO	YES	1	2015-02-04	2015-01-30		unk	4	1-4y	1	1	1	4	2015	0	0	3	2012	1
1_4	1	NA	M	2015-02-04	NEG	NA	2015-01-21	YES	Discarded	NO	YES	1	2015-02-04	2015-01-21		unk	1	1-4y	1	1	1	3	2015	0	0	0	2015	1
1_4	1	NA	M	2015-02-02	NEG	NA	2015-01-27	YES	Discarded	NO	YES	1	2015-02-02	2015-01-27		unk	1	1-4y	1	1	1	4	2015	0	0	0	2015	1
<6m	0	NA	M	2015-02-13	NEG	NA	2015-02-09	YES	Discarded	NO	YES	1	2015-02-13	2015-02-09		unk	0	<6m	1	1	1	6	2015	0	0	-1	2016	0
1_4	1	NA	M	2015-02-13	NEG	NA	2015-02-10	YES	Discarded	NO	YES	1	2015-02-13	2015-02-10		unk	1	1-4y	1	1	1	6	2015	0	0	0	2015	1
1_4	3	NA	M	2015-02-11	NEG	NA	2015-02-10	YES	Discarded	NO	YES	1	2015-02-11	2015-02-10		unk	3	1-4y	1	1	1	6	2015	0	0	2	2013	1
1_4	1	NA	M	2015-02-27	NEG	NA	2015-02-23	YES	Discarded	NO	YES	1	2015-02-27	2015-02-23		unk	1	1-4y	1	1	1	8	2015	0	0	0	2015	1
5_9	7	NA	M	2015-02-25	NEG	NA	2015-02-19	YES	Discarded	NO	YES	1	2015-02-25	2015-02-19		unk	7	5-9y	1	1	1	7	2015	0	0	6	2009	1
1_4	1	NA	M	2015-03-06	NEG	NA	2015-03-02	YES	Discarded	NO	YES	1	2015-03-06	2015-03-02		unk	1	1-4y	1	1	1	9	2015	0	0	0	2015	1
5_9	5	NA	M	2015-03-06	NEG	NA	2015-02-25	YES	Discarded	NO	YES	1	2015-03-06	2015-02-25		unk	5	5-9y	1	1	1	8	2015	0	0	4	2011	1
5_9	5	NA	M	2015-03-06	NEG	NA	2015-03-04	YES	Discarded	NO	YES	1	2015-03-06	2015-03-04		unk	5	5-9y	1	1	1	9	2015	0	0	4	2011	1
6-12m	0	NA	M	2015-03-04	NEG	NA	2015-02-26	YES	Discarded	NO	YES	1	2015-03-04	2015-02-26		unk	0	6-12m	1	1	1	8	2015	0	0	-1	2016	0
1_4	4	NA	M	2015-03-10	NEG	NA	2015-03-02	YES	Discarded	NO	YES	1	2015-03-10	2015-03-02		unk	4	1-4y	1	1	1	9	2015	0	0	3	2012	1
5_9	5	NA	M	2015-03-10	NEG	NA	2015-03-05	YES	Discarded	NO	YES	1	2015-03-10	2015-03-05		unk	5	5-9y	1	1	1	9	2015	0	0	4	2011	1
1_4	2	NA	M	2015-03-20	NEG	NA	2015-03-12	YES	Discarded	NO	YES	1	2015-03-20	2015-03-12		unk	2	1-4y	1	1	1	10	2015	0	0	1	2014	1
1_4	1	NA	M	2015-03-20	NEG	NA	2015-03-17	YES	Discarded	NO	YES	1	2015-03-20	2015-03-17		unk	1	1-4y	1	1	1	11	2015	0	0	0	2015	1
1_4	1	NA	M	2015-03-20	NEG	NA	2015-03-17	YES	Discarded	NO	YES	1	2015-03-20	2015-03-17		unk	1	1-4y	1	1	1	11	2015	0	0	0	2015	1
1_4	4	NA	M	2015-03-25	NEG	NA	2015-03-22	YES	Discarded	NO	YES	1	2015-03-25	2015-03-22		unk	4	1-4y	1	1	1	12	2015	0	0	3	2012	1
10_14	11	NA	M	2015-03-25	NEG	NA	2015-03-17	YES	Discarded	NO	YES	1	2015-03-25	2015-03-17		unk	11	10-14y	1	1	1	11	2015	0	0	10	2005	1
1_4	4	NA	M	2015-03-25	NEG	NA	2015-03-16	YES	Discarded	NO	YES	1	2015-03-25	2015-03-16		unk	4	1-4y	1	1	1	11	2015	0	0	3	2012	1
1_4	1	NA	M	2015-03-30	NEG	NA	2015-03-24	YES	Discarded	NO	YES	1	2015-03-30	2015-03-24		unk	1	1-4y	1	1	1	12	2015	0	0	0	2015	1
1_4	1	NA	M	2015-04-08	NEG	NA	2015-04-01	YES	Discarded	NO	YES	1	2015-04-08	2015-04-01		unk	1	1-4y	1	1	1	13	2015	0	0	0	2015	1
1_4	1	NA	M	2015-04-24	NEG	NA	2015-04-22	YES	Discarded	NO	YES	1	2015-04-24	2015-04-22		unk	1	1-4y	1	1	1	16	2015	0	0	0	2015	1
1_4	1	NA	M	2015-04-24	NEG	NA	2015-04-21	YES	Discarded	NO	YES	1	2015-04-24	2015-04-21		unk	1	1-4y	1	1	1	16	2015	0	0	0	2015	1
5_9	6	NA	M	2015-04-23	NEG	NA	2015-04-17	YES	Discarded	NO	YES	1	2015-04-23	2015-04-17		unk	6	5-9y	1	1	1	15	2015	0	0	5	2010	1
6-12m	0	NA	M	2015-04-28	NEG	NA	2015-04-21	YES	Discarded	NO	YES	1	2015-04-28	2015-04-21		unk	0	6-12m	1	1	1	16	2015	0	0	-1	2016	0
1_4	1	NA	M	2015-05-11	NEG	NEG	2015-05-07	Yes	Discarded	NO	YES	1	2015-05-11	2015-05-07		unk	1	1-4y	1	1	1	18	2015	0	0	0	2015	1
1_4	1	NA	M	2015-05-13	NEG	NEG	2015-05-10	Yes	Discarded	NO	YES	1	2015-05-13	2015-05-10		unk	1	1-4y	1	1	1	19	2015	0	0	0	2015	1
1_4	3	NA	M	2015-05-11	EQ	NEG	2015-04-23	Yes	NA	NA	YES	1	2015-05-11	2015-04-23		unk	3	1-4y	1	1	1	16	2015			2	2013	1
1_4	3	NA	M	2015-06-04	NEG	NEG	2015-05-29	Yes	Discarded	NO	YES	1	2015-06-04	2015-05-29		unk	3	1-4y	1	1	1	21	2015	0	0	2	2013	1
1_4	1	NA	M	2015-06-03	NEG	NEG	2015-05-28	Yes	Discarded	NO	YES	1	2015-06-03	2015-05-28		unk	1	1-4y	1	1	1	21	2015	0	0	0	2015	1
1_4	2	NA	M	2015-06-01	NEG	NEG	2015-05-21	Yes	Discarded	NO	YES	1	2015-06-01	2015-05-21		unk	2	1-4y	1	1	1	20	2015	0	0	1	2014	1
1_4	3	NA	M	2015-06-03	NEG	NEG	2015-05-22	Yes	Discarded	NO	YES	1	2015-06-03	2015-05-22		unk	3	1-4y	1	1	1	20	2015	0	0	2	2013	1
5_9	6	NA	M	2015-06-01	NEG	NEG	2015-05-26	Yes	Discarded	NO	YES	1	2015-06-01	2015-05-26		unk	6	5-9y	1	1	1	21	2015	0	0	5	2010	1
10_14	12	NA	M	2015-06-11	NEG	NEG	2015-06-04	Yes	Discarded	NO	YES	1	2015-06-11	2015-06-04		unk	12	10-14y	1	1	1	22	2015	0	0	11	2004	1
1_4	4	NA	M	2015-06-11	NEG	NEG	2015-06-05	Yes	Discarded	NO	YES	1	2015-06-11	2015-06-05		unk	4	1-4y	1	1	1	22	2015	0	0	3	2012	1
5_9	7	NA	M	2015-06-18	NEG	NEG	2015-06-10	Yes	Discarded	NO	YES	1	2015-06-18	2015-06-10		unk	7	5-9y	1	1	1	23	2015	0	0	6	2009	1
1_4	2	NA	M	2015-06-24	NEG	NEG	2015-06-18	Yes	Discarded	NO	YES	1	2015-06-24	2015-06-18		unk	2	1-4y	1	1	1	24	2015	0	0	1	2014	1
<6m	0	NA	M	2015-06-24	EQ	NEG	2015-06-10	Yes	NA	NA	YES	1	2015-06-24	2015-06-10		unk	0	<6m	1	1	1	23	2015			-1	2016	0
5_9	7	NA	M	2015-07-03	NEG	NEG	2015-07-01	Yes	Discarded	NO	YES	1	2015-07-03	2015-07-01		unk	7	5-9y	1	1	1	26	2015	0	0	6	2009	1
6-12m	0	NA	M	2015-07-03	NEG	NEG	2015-06-29	Yes	Discarded	NO	YES	1	2015-07-03	2015-06-29		unk	0	6-12m	1	1	1	26	2015	0	0	-1	2016	0
6-12m	0	NA	M	2015-07-10	NEG	NEG	2015-06-29	Yes	Discarded	NO	YES	1	2015-07-10	2015-06-29		unk	0	6-12m	1	1	1	26	2015	0	0	-1	2016	0
1_4	1	NA	M	2015-07-24	NEG	NEG	2015-07-21	Yes	Discarded	NO	YES	1	2015-07-24	2015-07-21		unk	1	1-4y	1	1	1	29	2015	0	0	0	2015	1
1_4	1	NA	M	2015-07-30	NEG	NEG	2015-07-23	Yes	Discarded	NO	YES	1	2015-07-30	2015-07-23		unk	1	1-4y	1	1	1	29	2015	0	0	0	2015	1
1_4	1	NA	M	2015-08-06	NEG	NEG	2015-07-29	Yes	Discarded	NO	YES	1	2015-08-06	2015-07-29		unk	1	1-4y	1	1	1	30	2015	0	0	0	2015	1
1_4	2	NA	M	2015-08-12	NEG	NEG	2015-08-04	Yes	Discarded	NO	YES	1	2015-08-12	2015-08-04		unk	2	1-4y	1	1	1	31	2015	0	0	1	2014	1
1_4	1	NA	M	2015-08-18	NEG	NEG	2015-08-14	Yes	Discarded	NO	YES	1	2015-08-18	2015-08-14		unk	1	1-4y	1	1	1	32	2015	0	0	0	2015	1
<6m	0	NA	M	2015-08-28	NEG	NEG	2015-08-24	Yes	Discarded	NO	YES	1	2015-08-28	2015-08-24		unk	0	<6m	1	1	1	34	2015	0	0	-1	2016	0
6-12m	0	NA	M	2015-09-09	NEG	NEG	2015-09-02	YES	Discarded	NO	YES	1	2015-09-09	2015-09-02		unk	0	6-12m	1	1	1	35	2015	0	0	-1	2016	0
1_4	3	NA	M	2015-09-17	NEG	NEG	2015-09-15	YES	Discarded	NO	YES	1	2015-09-17	2015-09-15		unk	3	1-4y	1	1	1	37	2015	0	0	2	2013	1
1_4	3	NA	M	2015-09-14	NEG	NEG	2015-09-07	YES	Discarded	NO	YES	1	2015-09-14	2015-09-07		unk	3	1-4y	1	1	1	36	2015	0	0	2	2013	1
5_9	8	NA	M	2015-09-16	NEG	NEG	2015-09-10	YES	Discarded	NO	YES	1	2015-09-16	2015-09-10		unk	8	5-9y	1	1	1	36	2015	0	0	7	2008	1
1_4	3	NA	M	2015-09-21	NEG	NEG	2015-09-15	YES	Discarded	NO	YES	1	2015-09-21	2015-09-15		unk	3	1-4y	1	1	1	37	2015	0	0	2	2013	1
5_9	5	NA	M	2015-09-23	NEG	NEG	2015-09-21	YES	Discarded	NO	YES	1	2015-09-23	2015-09-21		unk	5	5-9y	1	1	1	38	2015	0	0	4	2011	1
6-12m	0	NA	M	2015-09-23	NEG	NEG	2015-09-08	YES	Discarded	NO	YES	1	2015-09-23	2015-09-08		unk	0	6-12m	1	1	1	36	2015	0	0	-1	2016	0
1_4	1	NA	M	2015-09-28	NEG	NEG	2015-09-22	YES	Discarded	NO	YES	1	2015-09-28	2015-09-22		unk	1	1-4y	1	1	1	38	2015	0	0	0	2015	1
1_4	1	NA	M	2015-09-30	NEG	NEG	2015-09-23	YES	Discarded	NO	YES	1	2015-09-30	2015-09-23		unk	1	1-4y	1	1	1	38	2015	0	0	0	2015	1
1_4	2	NA	M	2015-09-28	NEG	NEG	2015-09-17	YES	Discarded	NO	YES	1	2015-09-28	2015-09-17		unk	2	1-4y	1	1	1	37	2015	0	0	1	2014	1
1_4	1	NA	M	2015-10-07	NEG	NEG	2015-09-29	Yes	Discarded	NO	YES	1	2015-10-07	2015-09-29		unk	1	1-4y	1	1	1	39	2015	0	0	0	2015	1
5_9	5	NA	M	2015-10-02	NEG	NEG	2015-09-29	Yes	Discarded	NO	YES	1	2015-10-02	2015-09-29		unk	5	5-9y	1	1	1	39	2015	0	0	4	2011	1
5_9	6	NA	M	2015-10-12	NEG	NEG	2015-10-05	Yes	Discarded	NO	YES	1	2015-10-12	2015-10-05		unk	6	5-9y	1	1	1	40	2015	0	0	5	2010	1
1_4	1	NA	M	2015-10-12	NEG	NEG	2015-10-07	Yes	Discarded	NO	YES	1	2015-10-12	2015-10-07		unk	1	1-4y	1	1	1	40	2015	0	0	0	2015	1
1_4	1	NA	M	2015-10-07	NEG	NEG	2015-09-25	Yes	Discarded	NO	YES	1	2015-10-07	2015-09-25		unk	1	1-4y	1	1	1	38	2015	0	0	0	2015	1
5_9	6	NA	M	2015-10-07	NEG	POS	2015-09-29	Yes	Discarded	NO	YES	1	2015-10-07	2015-09-29		unk	6	5-9y	1	1	1	39	2015	0	0	5	2010	1
1_4	1	NA	M	2015-10-14	NEG	EQ	2015-10-07	Yes	Discarded	NO	YES	1	2015-10-14	2015-10-07		unk	1	1-4y	1	1	1	40	2015	0	0	0	2015	1
1_4	1	NA	M	2015-10-14	NEG	NEG	2015-10-07	Yes	Discarded	NO	YES	1	2015-10-14	2015-10-07		unk	1	1-4y	1	1	1	40	2015	0	0	0	2015	1
5_9	6	NA	M	2015-10-16	NEG	NEG	2015-10-14	Yes	Discarded	NO	YES	1	2015-10-16	2015-10-14		unk	6	5-9y	1	1	1	41	2015	0	0	5	2010	1
15_19	15	NA	M	2015-10-23	NEG	EQ	2015-10-16	Yes	Discarded	NO	YES	1	2015-10-23	2015-10-16		unk	15	15-19y	1	1	1	41	2015	0	0	14	2001	1
1_4	1	NA	M	2015-10-28	NEG	NEG	2015-10-22	Yes	Discarded	NO	YES	1	2015-10-28	2015-10-22		unk	1	1-4y	1	1	1	42	2015	0	0	0	2015	1
6-12m	0	NA	M	2015-11-03	NEG	NEG	2015-10-28	Yes	Discarded	NO	YES	1	2015-11-03	2015-10-28		unk	0	6-12m	1	1	1	43	2015	0	0	-1	2016	0
1_4	2	NA	M	2015-10-28	NEG	NEG	2015-10-25	Yes	Discarded	NO	YES	1	2015-10-28	2015-10-25		unk	2	1-4y	1	1	1	43	2015	0	0	1	2014	1
1_4	3	NA	M	2015-11-10	NEG	NEG	2015-11-04	YES	Discarded	NO	YES	1	2015-11-10	2015-11-04		unk	3	1-4y	1	1	1	44	2015	0	0	2	2013	1
1_4	3	NA	M	2015-11-17	NEG	NEG	2015-11-06	YES	Discarded	NO	YES	1	2015-11-17	2015-11-06		unk	3	1-4y	1	1	1	44	2015	0	0	2	2013	1
5_9	5	NA	M	2015-11-20	NEG	NEG	2015-11-16	YES	Discarded	NO	YES	1	2015-11-20	2015-11-16		unk	5	5-9y	1	1	1	46	2015	0	0	4	2011	1
6-12m	0	NA	M	2015-11-20	NEG	NEG	2015-11-16	YES	Discarded	NO	YES	1	2015-11-20	2015-11-16		unk	0	6-12m	1	1	1	46	2015	0	0	-1	2016	0
1_4	2	NA	M	2015-11-20	NEG	POS	2015-11-17	YES	Discarded	NO	YES	1	2015-11-20	2015-11-17		unk	2	1-4y	1	1	1	46	2015	0	0	1	2014	1
10_14	12	NA	M	2015-12-02	NEG	NEG	2015-11-30	YES	Discarded	NO	YES	1	2015-12-02	2015-11-30		unk	12	10-14y	1	1	1	48	2015	0	0	11	2004	1
1_4	3	NA	M	2015-12-10	NEG	NEG	2015-12-03	YES	Discarded	NO	YES	1	2015-12-10	2015-12-03		unk	3	1-4y	1	1	1	48	2015	0	0	2	2013	1
5_9	6	NA	M	2015-12-10	NEG	NEG	2015-12-02	YES	Discarded	NO	YES	1	2015-12-10	2015-12-02		unk	6	5-9y	1	1	1	48	2015	0	0	5	2010	1
1_4	1	NA	M	2015-01-13	NEG	NEG	2015-01-08	YES	Discarded	NO	YES	1	2015-01-13	2015-01-08		unk	1	1-4y	1	1	1	1	2015	0	0	0	2015	1
6-12m	0	NA	M	2015-01-13	NEG	NEG	2015-01-06	YES	Discarded	NO	YES	1	2015-01-13	2015-01-06		unk	0	6-12m	1	1	1	1	2015	0	0	-1	2016	0
1_4	4	NA	M	2015-05-11	NEG	POS	2015-05-05	YES	Discarded	NO	YES	1	2015-05-11	2015-05-05		unk	4	1-4y	1	1	1	18	2015	0	0	3	2012	1
6-12m	0	NA	M	2015-07-17	POS	NEG	2015-07-09	YES	Discarded	NO	YES	1	2015-07-17	2015-07-09		unk	0	6-12m	1	1	1	27	2015	0	0	-1	2016	0
5_9	5	NA	M	2015-08-14	NEG	POS	2015-08-06	YES	Discarded	NO	YES	1	2015-08-14	2015-08-06		unk	5	5-9y	1	1	1	31	2015	0	0	4	2011	1
1_4	3	NA	M	2015-09-01	NEG	POS	2015-08-19	YES	Discarded	NO	YES	1	2015-09-01	2015-08-19		unk	3	1-4y	1	1	1	33	2015	0	0	2	2013	1
6-12m	0	NA	M	2015-08-12	NEG	POS	2015-08-03	YES	Discarded	NO	YES	1	2015-08-12	2015-08-03		unk	0	6-12m	1	1	1	31	2015	0	0	-1	2016	0
5_9	7	NA	M	2015-09-28	NEG	POS	2015-09-14	YES	Discarded	NO	YES	1	2015-09-28	2015-09-14		unk	7	5-9y	1	1	1	37	2015	0	0	6	2009	1
6-12m	0	NA	M	2015-10-23	POS	NEG	2015-10-15	YES	Discarded	NO	YES	1	2015-10-23	2015-10-15		unk	0	6-12m	1	1	1	41	2015	0	0	-1	2016	0
1_4	1	NA	M	2015-12-02	NEG	POS	2015-11-20	YES	Discarded	NO	YES	1	2015-12-02	2015-11-20		unk	1	1-4y	1	1	1	46	2015	0	0	0	2015	1
1_4	1	NA	M	2015-12-14	POS	NEG	2015-12-11	YES	Confirmed Measles Case	YES	YES	1	2015-12-14	2015-12-11		unk	1	1-4y	1	1	1	49	2015	1	1	0	2015	1
1_4	1	NA	M	2015-12-21	NEG	POS	2015-12-11	YES	Discarded	NO	YES	1	2015-12-21	2015-12-11		unk	1	1-4y	1	1	1	49	2015	0	0	0	2015	1
5_9	5	NA	M	2015-12-21	NEG	POS	2015-12-17	YES	Discarded	NO	YES	1	2015-12-21	2015-12-17		unk	5	5-9y	1	1	1	50	2015	0	0	4	2011	1
1_4	1	NA	M	2015-12-23	NEG	POS	2015-12-09	YES	Discarded	NO	YES	1	2015-12-23	2015-12-09		unk	1	1-4y	1	1	1	49	2015	0	0	0	2015	1
6-12m	0	NA	M	2015-02-17	POS	POS	2015-02-06	YES	Discarded	NO	YES	1	2015-02-17	2015-02-06		unk	0	6-12m	1	1	1	5	2015	0	0	-1	2016	0
1_4	2	NA	M	2016-01-07	NEG	NEG	2015-12-25	YES	Discarded	NO	YES	1	2016-01-07	2015-12-25		unk	2	1-4y	1	1	1	51	2015	0	0	1	2014	1
1_4	1	NA	M	2016-01-13	NEG	NEG	2016-01-06	YES	Discarded	NO	YES	1	2016-01-13	2016-01-06		unk	1	1-4y	1	1	1	1	2016	0	0	0	2016	0
5_9	5	NA	M	2016-01-29	NEG	NEG	2016-01-25	YES	Discarded	NO	YES	1	2016-01-29	2016-01-25		unk	5	5-9y	1	1	1	4	2016	0	0	4	2012	1
5_9	7	NA	M	2016-02-10	NEG	NEG	2016-02-04	YES	Discarded	NO	YES	1	2016-02-10	2016-02-04		unk	7	5-9y	1	1	1	5	2016	0	0	6	2010	1
5_9	5	NA	M	2016-02-11	NEG	NEG	2016-02-09	YES	Discarded	NO	YES	1	2016-02-11	2016-02-09		unk	5	5-9y	1	1	1	6	2016	0	0	4	2012	1
5_9	5	NA	M	2016-02-15	NEG	NEG	2016-02-09	YES	Discarded	NO	YES	1	2016-02-15	2016-02-09		unk	5	5-9y	1	1	1	6	2016	0	0	4	2012	1
6-12M	0	NA	M	2016-02-25	NEG	NEG	2016-02-22	YES	Discarded	NO	YES	1	2016-02-25	2016-02-22		unk	0	6-12m	1	1	1	8	2016	0	0	-1	2017	0
1_4	1	NA	M	2016-02-25	NEG	NEG	2016-02-17	YES	Discarded	NO	YES	1	2016-02-25	2016-02-17		unk	1	1-4y	1	1	1	7	2016	0	0	0	2016	0
1_4	4	NA	M	2016-02-25	NEG	NEG	2016-02-19	YES	Discarded	NO	YES	1	2016-02-25	2016-02-19		unk	4	1-4y	1	1	1	7	2016	0	0	3	2013	1
1_4	2	NA	M	2016-03-02	NEG	POS	2016-02-24	YES	Discarded	NO	YES	1	2016-03-02	2016-02-24		unk	2	1-4y	1	1	1	8	2016	0	0	1	2015	1
5_9	6	NA	M	2016-03-10	NEG	EQ	2016-03-02	YES	Discarded	NO	YES	1	2016-03-10	2016-03-02		unk	6	5-9y	1	1	1	9	2016	0	0	5	2011	1
6-12M	0	NA	M	2016-03-09	POS	NEG	2016-03-08	YES	Discarded	NO	YES	1	2016-03-09	2016-03-08		unk	0	6-12m	1	1	1	10	2016	0	0	-1	2017	0
1_4	1	NA	M	2016-03-09	NEG	NEG	2016-03-02	YES	Discarded	NO	YES	1	2016-03-09	2016-03-02		unk	1	1-4y	1	1	1	9	2016	0	0	0	2016	0
1_4	1	NA	M	2016-03-11	NEG	NEG	2016-03-07	YES	Discarded	NO	YES	1	2016-03-11	2016-03-07		unk	1	1-4y	1	1	1	10	2016	0	0	0	2016	0
10_14	13	NA	M	2016-03-15	NEG	NEG	2016-03-10	YES	Discarded	NO	YES	1	2016-03-15	2016-03-10		unk	13	10-14y	1	1	1	10	2016	0	0	12	2004	1
6-12M	0	NA	M	2016-03-18	EQ	NEG	2016-03-14	YES	NA	NA	YES	1	2016-03-18	2016-03-14		unk	0	6-12m	1	1	1	11	2016			-1	2017	0
1_4	2	NA	M	2016-03-22	NEG	NEG	2016-03-18	YES	Discarded	NO	YES	1	2016-03-22	2016-03-18		unk	2	1-4y	1	1	1	11	2016	0	0	1	2015	1
1_4	1	NA	M	2016-03-30	POS	NEG	2016-03-11	YES	Confirmed Measles Case	YES	YES	1	2016-03-30	2016-03-11		unk	1	1-4y	1	1	1	10	2016	1	1	0	2016	0
5_9	7	NA	M	2016-04-01	NEG	NEG	2016-03-29	YES	Discarded	NO	YES	1	2016-04-01	2016-03-29		unk	7	5-9y	1	1	1	13	2016	0	0	6	2010	1
5_9	6	NA	M	2016-04-01	NEG	POS	2016-03-25	YES	Discarded	NO	YES	1	2016-04-01	2016-03-25		unk	6	5-9y	1	1	1	12	2016	0	0	5	2011	1
1_4	1	NA	M	2016-04-05	NEG	NEG	2016-03-26	YES	Discarded	NO	YES	1	2016-04-05	2016-03-26		unk	1	1-4y	1	1	1	12	2016	0	0	0	2016	0
1_4	4	NA	M	2016-04-05	NEG	NEG	2016-03-20	YES	Discarded	NO	YES	1	2016-04-05	2016-03-20		unk	4	1-4y	1	1	1	12	2016	0	0	3	2013	1
1_4	4	NA	M	2016-04-08	NEG	NEG	2016-04-01	YES	Discarded	NO	YES	1	2016-04-08	2016-04-01		unk	4	1-4y	1	1	1	13	2016	0	0	3	2013	1
6-12M	0	NA	M	2016-04-14	NEG	NEG	2016-04-08	YES	Discarded	NO	YES	1	2016-04-14	2016-04-08		unk	0	6-12m	1	1	1	14	2016	0	0	-1	2017	0
6-12M	0	NA	M	2016-04-14	POS	NEG	2016-04-09	YES	Confirmed Measles Case	YES	YES	1	2016-04-14	2016-04-09		unk	0	6-12m	1	1	1	14	2016	1	1	-1	2017	0
1_4	3	NA	M	2016-04-15	NEG	NEG	2016-04-12	YES	Discarded	NO	YES	1	2016-04-15	2016-04-12		unk	3	1-4y	1	1	1	15	2016	0	0	2	2014	1
1_4	3	NA	M	2016-04-18	NEG	POS	2016-04-05	YES	Discarded	NO	YES	1	2016-04-18	2016-04-05		unk	3	1-4y	1	1	1	14	2016	0	0	2	2014	1
5_9	5	NA	M	2016-04-22	NEG	POS	2016-04-19	YES	Discarded	NO	YES	1	2016-04-22	2016-04-19		unk	5	5-9y	1	1	1	16	2016	0	0	4	2012	1
1_4	1	NA	M	2016-04-22	NEG	NEG	2016-04-18	YES	Discarded	NO	YES	1	2016-04-22	2016-04-18		unk	1	1-4y	1	1	1	16	2016	0	0	0	2016	0
1_4	1	NA	M	2016-04-26	NEG	NEG	2016-04-18	YES	Discarded	NO	YES	1	2016-04-26	2016-04-18		unk	1	1-4y	1	1	1	16	2016	0	0	0	2016	0
6-12M	0	NA	M	2016-04-26	NEG	NEG	2016-04-19	YES	Discarded	NO	YES	1	2016-04-26	2016-04-19		unk	0	6-12m	1	1	1	16	2016	0	0	-1	2017	0
1_4	1	NA	M	2016-05-05	NEG	NEG	2016-04-19	YES	Discarded	NO	YES	1	2016-05-05	2016-04-19		unk	1	1-4y	1	1	1	16	2016	0	0	0	2016	0
1_4	2	NA	M	2016-05-05	NEG	POS	2016-04-28	YES	Discarded	NO	YES	1	2016-05-05	2016-04-28		unk	2	1-4y	1	1	1	17	2016	0	0	1	2015	1
5_9	9	NA	M	2016-05-10	NEG	NEG	2016-05-06	YES	Discarded	NO	YES	1	2016-05-10	2016-05-06		unk	9	5-9y	1	1	1	18	2016	0	0	8	2008	1
6-12M	0	NA	M	2016-05-12	POS	NEG	2016-05-11	NO	Discarded	NO	YES	1	2016-05-12	2016-05-11		unk	0	6-12m	1	1	1	19	2016	0	0	-1	2017	0
1_4	1	NA	M	2016-05-13	NEG	NEG	2016-05-10	YES	Discarded	NO	YES	1	2016-05-13	2016-05-10		unk	1	1-4y	1	1	1	19	2016	0	0	0	2016	0
1_4	3	NA	M	2016-05-19	NEG	NEG	2016-05-17	YES	Discarded	NO	YES	1	2016-05-19	2016-05-17		unk	3	1-4y	1	1	1	20	2016	0	0	2	2014	1
5_9	7	NA	M	2016-05-25	NEG	NEG	2016-05-16	YES	Discarded	NO	YES	1	2016-05-25	2016-05-16		unk	7	5-9y	1	1	1	20	2016	0	0	6	2010	1
5_9	7	NA	M	2016-05-31	NEG	NEG	2016-05-18	YES	Discarded	NO	YES	1	2016-05-31	2016-05-18		unk	7	5-9y	1	1	1	20	2016	0	0	6	2010	1
5_9	8	NA	M	2016-06-13	NEG	NEG	2016-06-02	YES	Discarded	NO	YES	1	2016-06-13	2016-06-02		unk	8	5-9y	1	1	1	22	2016	0	0	7	2009	1
<6M	0	NA	M	2016-06-17	POS	NEG	2016-06-13	NO	Discarded	NO	YES	1	2016-06-17	2016-06-13		unk	0	<6m	1	1	1	24	2016	0	0	-1	2017	0
1_4	1	NA	M	2016-06-17	POS	NEG	2016-06-12	NO	Discarded	NO	YES	1	2016-06-17	2016-06-12		unk	1	1-4y	1	1	1	24	2016	0	0	0	2016	0
5_9	8	NA	M	2016-06-17	NEG	NEG	2016-06-10	YES	Discarded	NO	YES	1	2016-06-17	2016-06-10		unk	8	5-9y	1	1	1	23	2016	0	0	7	2009	1
1_4	1	NA	M	2016-06-21	NEG	NEG	2016-06-14	YES	Discarded	NO	YES	1	2016-06-21	2016-06-14		unk	1	1-4y	1	1	1	24	2016	0	0	0	2016	0
5_9	8	NA	M	2016-06-30	NEG	NEG	2016-06-24	YES	Discarded	NO	YES	1	2016-06-30	2016-06-24		unk	8	5-9y	1	1	1	25	2016	0	0	7	2009	1
6-12M	0	NA	M	2016-07-05	NEG	NEG	2016-06-27	YES	Discarded	NO	YES	1	2016-07-05	2016-06-27		unk	0	6-12m	1	1	1	26	2016	0	0	-1	2017	0
1_4	3	NA	M	2016-07-07	NEG	POS	2016-07-04	YES	Discarded	NO	YES	1	2016-07-07	2016-07-04		unk	3	1-4y	1	1	1	27	2016	0	0	2	2014	1
1_4	1	NA	M	2016-07-13	NEG	NEG	2016-07-06	YES	Discarded	NO	YES	1	2016-07-13	2016-07-06		unk	1	1-4y	1	1	1	27	2016	0	0	0	2016	0
1_4	1	NA	M	2016-07-13	NEG	NEG	2016-07-06	YES	Discarded	NO	YES	1	2016-07-13	2016-07-06		unk	1	1-4y	1	1	1	27	2016	0	0	0	2016	0
1_4	2	NA	M	2016-07-18	NEG	NEG	2016-07-08	YES	Discarded	NO	YES	1	2016-07-18	2016-07-08		unk	2	1-4y	1	1	1	27	2016	0	0	1	2015	1
1_4	2	NA	M	2016-07-25	NEG	EQ	2016-07-15	YES	Discarded	NO	YES	1	2016-07-25	2016-07-15		unk	2	1-4y	1	1	1	28	2016	0	0	1	2015	1
1_4	1	NA	M	2016-07-26	POS	NEG	2016-07-18	YES	Discarded	NO	YES	1	2016-07-26	2016-07-18		unk	1	1-4y	1	1	1	29	2016	0	0	0	2016	0
1_4	2	NA	M	2016-07-28	NEG	NEG	2016-07-22	YES	Discarded	NO	YES	1	2016-07-28	2016-07-22		unk	2	1-4y	1	1	1	29	2016	0	0	1	2015	1
6-12M	0	NA	M	2016-07-28	NEG	NEG	2016-07-21	YES	Discarded	NO	YES	1	2016-07-28	2016-07-21		unk	0	6-12m	1	1	1	29	2016	0	0	-1	2017	0
6-12M	0	NA	M	2016-08-01	NEG	NEG	2016-07-21	YES	Discarded	NO	YES	1	2016-08-01	2016-07-21		unk	0	6-12m	1	1	1	29	2016	0	0	-1	2017	0
1_4	3	NA	M	2016-08-08	NEG	POS	2016-07-28	YES	Discarded	NO	YES	1	2016-08-08	2016-07-28		unk	3	1-4y	1	1	1	30	2016	0	0	2	2014	1
1_4	1	NA	M	2016-08-23	EQ	NEG	2016-08-15	YES	NA	NA	YES	1	2016-08-23	2016-08-15		unk	1	1-4y	1	1	1	33	2016			0	2016	0
1_4	1	NA	M	2016-08-23	NEG	NEG	2016-08-17	YES	Discarded	NO	YES	1	2016-08-23	2016-08-17		unk	1	1-4y	1	1	1	33	2016	0	0	0	2016	0
6-12M	0	NA	M	2016-08-23	NEG	NEG	2016-08-22	YES	Discarded	NO	YES	1	2016-08-23	2016-08-22		unk	0	6-12m	1	1	1	34	2016	0	0	-1	2017	0
6-12M	0	NA	M	2016-08-26	NEG	NEG	2016-08-24	YES	Discarded	NO	YES	1	2016-08-26	2016-08-24		unk	0	6-12m	1	1	1	34	2016	0	0	-1	2017	0
1_4	4	NA	M	2016-08-26	NEG	POS	2016-08-23	YES	Discarded	NO	YES	1	2016-08-26	2016-08-23		unk	4	1-4y	1	1	1	34	2016	0	0	3	2013	1
5_9	5	NA	M	2016-09-29	NEG	POS	2016-09-21	YES	Discarded	NO	YES	1	2016-09-29	2016-09-21		unk	5	5-9y	1	1	1	38	2016	0	0	4	2012	1
1_4	1	NA	M	2016-10-04	NEG	EQ	2016-09-26	YES	Discarded	NO	YES	1	2016-10-04	2016-09-26		unk	1	1-4y	1	1	1	39	2016	0	0	0	2016	0
1_4	4	NA	M	2016-10-04	NEG	POS	2016-09-29	YES	Discarded	NO	YES	1	2016-10-04	2016-09-29		unk	4	1-4y	1	1	1	39	2016	0	0	3	2013	1
1_4	3	NA	M	2016-10-19	NEG	POS	2016-10-14	YES	Discarded	NO	YES	1	2016-10-19	2016-10-14		unk	3	1-4y	1	1	1	41	2016	0	0	2	2014	1
1_4	1	NA	M	2016-10-25	NEG	NEG	2016-10-18	YES	Discarded	NO	YES	1	2016-10-25	2016-10-18		unk	1	1-4y	1	1	1	42	2016	0	0	0	2016	0
1_4	4	NA	M	2016-10-27	NEG	POS	2016-10-20	YES	Discarded	NO	YES	1	2016-10-27	2016-10-20		unk	4	1-4y	1	1	1	42	2016	0	0	3	2013	1
1_4	3	NA	M	2016-12-15	NEG	NEG	2016-12-05	YES	Discarded	NO	YES	1	2016-12-15	2016-12-05		unk	3	1-4y	1	1	1	49	2016	0	0	2	2014	1
1_4	1	NA	M	2016-12-15	NEG	NEG	2016-10-04	YES	Discarded	NO	YES	1	2016-12-15	2016-10-04		unk	1	1-4y	1	1	1	40	2016	0	0	0	2016	0
6-12m	0	NA	M	2017-01-12	NEG	NEG	2017-01-07	YES	Discarded	NO	YES	1	2017-01-12	2017-01-07		unk	0	6-12m	1	1	1	1	2017	0	0	-1	2018	0
6-12m	0	NA	M	2017-01-26	NEG	NEG	2017-01-23	YES	Discarded	NO	YES	1	2017-01-26	2017-01-23		unk	0	6-12m	1	1	1	4	2017	0	0	-1	2018	0
5_9	5	NA	M	2017-02-02	NEG	NEG	2017-01-26	YES	Discarded	NO	YES	1	2017-02-02	2017-01-26		unk	5	5-9y	1	1	1	4	2017	0	0	4	2013	1
5_9	8	NA	M	2017-02-15	NEG	NEG	2017-02-10	YES	Discarded	NO	YES	1	2017-02-15	2017-02-10		unk	8	5-9y	1	1	1	6	2017	0	0	7	2010	1
1_4	1	NA	M	2017-02-17	NEG	NEG	2017-02-15	YES	Discarded	NO	YES	1	2017-02-17	2017-02-15		unk	1	1-4y	1	1	1	7	2017	0	0	0	2017	0
5_9	7	NA	M	2017-02-20	NEG	NEG	2017-02-16	YES	Discarded	NO	YES	1	2017-02-20	2017-02-16		unk	7	5-9y	1	1	1	7	2017	0	0	6	2011	1
1_4	3	NA	M	2017-02-22	NEG	POS	2017-02-20	YES	Discarded	NO	YES	1	2017-02-22	2017-02-20		unk	3	1-4y	1	1	1	8	2017	0	0	2	2015	1
1_4	2	NA	M	2017-02-23	NEG	NEG	2017-02-19	YES	Discarded	NO	YES	1	2017-02-23	2017-02-19		unk	2	1-4y	1	1	1	8	2017	0	0	1	2016	0
5_9	9	NA	M	2017-02-23	NEG	POS	2017-02-20	YES	Discarded	NO	YES	1	2017-02-23	2017-02-20		unk	9	5-9y	1	1	1	8	2017	0	0	8	2009	1
6-12m	0	NA	M	2017-02-24	NEG	NEG	2017-02-20	YES	Discarded	NO	YES	1	2017-02-24	2017-02-20		unk	0	6-12m	1	1	1	8	2017	0	0	-1	2018	0
6-12m	0	NA	M	2017-02-24	NEG	NEG	2017-02-17	YES	Discarded	NO	YES	1	2017-02-24	2017-02-17		unk	0	6-12m	1	1	1	7	2017	0	0	-1	2018	0
6-12m	0	NA	M	2017-02-27	NEG	NEG	2017-02-22	YES	Discarded	NO	YES	1	2017-02-27	2017-02-22		unk	0	6-12m	1	1	1	8	2017	0	0	-1	2018	0
1_4	2	NA	M	2017-03-13	NEG	NEG	2017-02-26	YES	Discarded	NO	YES	1	2017-03-13	2017-02-26		unk	2	1-4y	1	1	1	9	2017	0	0	1	2016	0
5_9	5	NA	M	2017-03-14	NEG	NEG	2017-03-08	YES	Discarded	NO	YES	1	2017-03-14	2017-03-08		unk	5	5-9y	1	1	1	10	2017	0	0	4	2013	1
1_4	2	NA	M	2017-03-15	NEG	NEG	2017-03-08	YES	Discarded	NO	YES	1	2017-03-15	2017-03-08		unk	2	1-4y	1	1	1	10	2017	0	0	1	2016	0
5_9	5	NA	M	2017-03-15	NEG	NEG	2017-03-09	YES	Discarded	NO	YES	1	2017-03-15	2017-03-09		unk	5	5-9y	1	1	1	10	2017	0	0	4	2013	1
1_4	3	NA	M	2017-03-16	NEG	POS	2017-03-13	YES	Discarded	NO	YES	1	2017-03-16	2017-03-13		unk	3	1-4y	1	1	1	11	2017	0	0	2	2015	1
5_9	5	NA	M	2017-03-20	NEG	NEG	2017-03-15	YES	Discarded	NO	YES	1	2017-03-20	2017-03-15		unk	5	5-9y	1	1	1	11	2017	0	0	4	2013	1
1_4	1	NA	M	2017-03-20	NEG	NEG	2017-03-15	YES	Discarded	NO	YES	1	2017-03-20	2017-03-15		unk	1	1-4y	1	1	1	11	2017	0	0	0	2017	0
1_4	3	NA	M	2017-03-22	NEG	POS	2017-03-15	YES	Discarded	NO	YES	1	2017-03-22	2017-03-15		unk	3	1-4y	1	1	1	11	2017	0	0	2	2015	1
1_4	4	NA	M	2017-03-22	NEG	NEG	2017-03-16	YES	Discarded	NO	YES	1	2017-03-22	2017-03-16		unk	4	1-4y	1	1	1	11	2017	0	0	3	2014	1
1_4	2	NA	M	2017-03-27	NEG	NEG	2017-03-22	YES	Discarded	NO	YES	1	2017-03-27	2017-03-22		unk	2	1-4y	1	1	1	12	2017	0	0	1	2016	0
6-12m	0	NA	M	2017-03-27	NEG	NEG	2017-03-19	YES	Discarded	NO	YES	1	2017-03-27	2017-03-19		unk	0	6-12m	1	1	1	12	2017	0	0	-1	2018	0
1_4	1	NA	M	2017-03-27	NEG	NEG	2017-03-17	YES	Discarded	NO	YES	1	2017-03-27	2017-03-17		unk	1	1-4y	1	1	1	11	2017	0	0	0	2017	0
5_9	5	NA	M	2017-03-27	NEG	NEG	2017-03-15	YES	Discarded	NO	YES	1	2017-03-27	2017-03-15		unk	5	5-9y	1	1	1	11	2017	0	0	4	2013	1
5_9	5	NA	M	2017-03-28	NEG	POS	2017-03-20	YES	Discarded	NO	YES	1	2017-03-28	2017-03-20		unk	5	5-9y	1	1	1	12	2017	0	0	4	2013	1
6-12m	0	NA	M	2017-03-30	NEG	NEG	2017-03-27	YES	Discarded	NO	YES	1	2017-03-30	2017-03-27		unk	0	6-12m	1	1	1	13	2017	0	0	-1	2018	0
10_14	10	NA	M	2017-03-31	NEG	NEG	2017-03-27	YES	Discarded	NO	YES	1	2017-03-31	2017-03-27		unk	10	10-14y	1	1	1	13	2017	0	0	9	2008	1
1_4	3	NA	M	2017-04-03	NEG	NEG	2017-03-29	YES	Discarded	NO	YES	1	2017-04-03	2017-03-29		unk	3	1-4y	1	1	1	13	2017	0	0	2	2015	1
1_4	1	NA	M	2017-04-04	NEG	NEG	2017-03-28	YES	Discarded	NO	YES	1	2017-04-04	2017-03-28		unk	1	1-4y	1	1	1	13	2017	0	0	0	2017	0
6-12m	0	NA	M	2017-04-05	NEG	NEG	2017-03-31	YES	Discarded	NO	YES	1	2017-04-05	2017-03-31		unk	0	6-12m	1	1	1	13	2017	0	0	-1	2018	0
6-12m	0	NA	M	2017-04-05	NEG	NEG	2017-03-31	YES	Discarded	NO	YES	1	2017-04-05	2017-03-31		unk	0	6-12m	1	1	1	13	2017	0	0	-1	2018	0
NA	NA	NA	M	2017-04-05	NEG	NEG	2017-04-03	YES	Discarded	NO	YES	1	2017-04-05	2017-04-03		unk			1	1	1	14	2017	0	0			0
10_14	13	NA	M	2017-04-06	NEG	EQ	2017-04-03	YES	Discarded	NO	YES	1	2017-04-06	2017-04-03		unk	13	10-14y	1	1	1	14	2017	0	0	12	2005	1
6-12m	0	NA	M	2017-04-10	NEG	NEG	2017-04-05	YES	Discarded	NO	YES	1	2017-04-10	2017-04-05		unk	0	6-12m	1	1	1	14	2017	0	0	-1	2018	0
1_4	3	NA	M	2017-04-13	NEG	NEG	2017-04-10	YES	Discarded	NO	YES	1	2017-04-13	2017-04-10		unk	3	1-4y	1	1	1	15	2017	0	0	2	2015	1
5_9	5	NA	M	2017-04-20	NEG	POS	2017-04-17	YES	Discarded	NO	YES	1	2017-04-20	2017-04-17		unk	5	5-9y	1	1	1	16	2017	0	0	4	2013	1
1_4	1	NA	M	2017-04-24	NEG	NEG	2017-04-19	YES	Discarded	NO	YES	1	2017-04-24	2017-04-19		unk	1	1-4y	1	1	1	16	2017	0	0	0	2017	0
1_4	1	NA	M	2017-04-24	NEG	NEG	2017-04-18	YES	Discarded	NO	YES	1	2017-04-24	2017-04-18		unk	1	1-4y	1	1	1	16	2017	0	0	0	2017	0
5_9	6	NA	M	2017-05-08	NEG	NEG	2017-05-03	YES	Discarded	NO	YES	1	2017-05-08	2017-05-03		unk	6	5-9y	1	1	1	18	2017	0	0	5	2012	1
10_14	10	NA	M	2017-05-08	NEG	NEG	2017-05-02	YES	Discarded	NO	YES	1	2017-05-08	2017-05-02		unk	10	10-14y	1	1	1	18	2017	0	0	9	2008	1
<6m	0	NA	M	2017-05-08	NEG	NEG	2017-05-08	YES	Discarded	NO	YES	1	2017-05-08	2017-05-08		unk	0	<6m	1	1	1	19	2017	0	0	-1	2018	0
1_4	3	NA	M	2017-05-15	NEG	NEG	2017-05-11	YES	Discarded	NO	YES	1	2017-05-15	2017-05-11		unk	3	1-4y	1	1	1	19	2017	0	0	2	2015	1
1_4	3	NA	M	2017-05-16	NEG	EQ	2017-05-12	YES	Discarded	NO	YES	1	2017-05-16	2017-05-12		unk	3	1-4y	1	1	1	19	2017	0	0	2	2015	1
1_4	1	NA	M	2017-05-17	NEG	NEG	2017-05-14	YES	Discarded	NO	YES	1	2017-05-17	2017-05-14		unk	1	1-4y	1	1	1	20	2017	0	0	0	2017	0
5_9	8	NA	M	2017-05-17	NEG	POS	2017-05-10	YES	Discarded	NO	YES	1	2017-05-17	2017-05-10		unk	8	5-9y	1	1	1	19	2017	0	0	7	2010	1
6-12m	0	NA	M	2017-05-29	NEG	NEG	2017-05-24	YES	Discarded	NO	YES	1	2017-05-29	2017-05-24		unk	0	6-12m	1	1	1	21	2017	0	0	-1	2018	0
1_4	4	NA	M	2017-05-30	NEG	NEG	2017-05-26	YES	Discarded	NO	YES	1	2017-05-30	2017-05-26		unk	4	1-4y	1	1	1	21	2017	0	0	3	2014	1
6-12m	0	NA	M	2017-06-05	NEG	NEG	2017-06-02	YES	Discarded	NO	YES	1	2017-06-05	2017-06-02		unk	0	6-12m	1	1	1	22	2017	0	0	-1	2018	0
5_9	6	NA	M	2017-06-08	NEG	POS	2017-06-05	YES	Discarded	NO	YES	1	2017-06-08	2017-06-05		unk	6	5-9y	1	1	1	23	2017	0	0	5	2012	1
15_19	15	NA	M	2017-06-20	NEG	NEG	2017-06-12	YES	Discarded	NO	YES	1	2017-06-20	2017-06-12		unk	15	15-19y	1	1	1	24	2017	0	0	14	2003	1
1_4	1	NA	M	2017-06-23	NEG	POS	2017-06-19	yes	Discarded	NO	YES	1	2017-06-23	2017-06-19		unk	1	1-4y	1	1	1	25	2017	0	0	0	2017	0
5_9	6	NA	M	2017-06-23	NEG	NEG	2017-06-20	yes	Discarded	NO	YES	1	2017-06-23	2017-06-20		unk	6	5-9y	1	1	1	25	2017	0	0	5	2012	1
1_4	1	NA	M	2017-06-23	NEG	NEG	2017-06-20	yes	Discarded	NO	YES	1	2017-06-23	2017-06-20		unk	1	1-4y	1	1	1	25	2017	0	0	0	2017	0
1_4	1	NA	M	2017-07-02	NEG	POS	2017-02-02	YES	Discarded	NO	YES	1				unk	1	1-4y	1	1	1			0	0	0		0
6-12m	0	NA	M	2017-07-03	NEG	NEG	2017-06-28	yes	Discarded	NO	YES	1	2017-07-03	2017-06-28		unk	0	6-12m	1	1	1	26	2017	0	0	-1	2018	0
1_4	4	NA	M	2017-07-03	NEG	POS	2017-06-28	yes	Discarded	NO	YES	1	2017-07-03	2017-06-28		unk	4	1-4y	1	1	1	26	2017	0	0	3	2014	1
6-12m	0	NA	M	2017-07-04	NEG	NEG	2017-06-30	yes	Discarded	NO	YES	1	2017-07-04	2017-06-30		unk	0	6-12m	1	1	1	26	2017	0	0	-1	2018	0
5_9	6	NA	M	2017-07-07	NEG	POS	2017-06-20	yes	Discarded	NO	YES	1	2017-07-07	2017-06-20		unk	6	5-9y	1	1	1	25	2017	0	0	5	2012	1
5_9	5	NA	M	2017-07-14	NEG	POS	2017-07-11	yes	Discarded	NO	YES	1	2017-07-14	2017-07-11		unk	5	5-9y	1	1	1	28	2017	0	0	4	2013	1
6-12m	0	NA	M	2017-07-17	NEG	NEG	2017-07-13	yes	Discarded	NO	YES	1	2017-07-17	2017-07-13		unk	0	6-12m	1	1	1	28	2017	0	0	-1	2018	0
10_14	12	NA	M	2017-08-02	NEG	NEG	2017-03-02	YES	Discarded	NO	YES	1				unk	12	10-14y	1	1	1			0	0	11		0
5_9	6	NA	M	2017-08-04	NEG	NEG	2017-07-27	YES	Discarded	NO	YES	1	2017-08-04	2017-07-27		unk	6	5-9y	1	1	1	30	2017	0	0	5	2012	1
5_9	7	NA	M	2017-08-04	NEG	POS	2017-07-25	yes	Discarded	NO	YES	1	2017-08-04	2017-07-25		unk	7	5-9y	1	1	1	30	2017	0	0	6	2011	1
10_14	11	NA	M	2017-08-08	NEG	POS	2017-08-03	yes	Discarded	NO	YES	1	2017-08-08	2017-08-03		unk	11	10-14y	1	1	1	31	2017	0	0	10	2007	1
10_14	12	NA	M	2017-08-11	NEG	NEG	2017-08-07	yes	Discarded	NO	YES	1	2017-08-11	2017-08-07		unk	12	10-14y	1	1	1	32	2017	0	0	11	2006	1
1_4	1	NA	M	2017-08-15	NEG	POS	2017-08-08	yes	Discarded	NO	YES	1	2017-08-15	2017-08-08		unk	1	1-4y	1	1	1	32	2017	0	0	0	2017	0
1_4	4	NA	M	2017-08-15	NEG	POS	2017-08-07	yes	Discarded	NO	YES	1	2017-08-15	2017-08-07		unk	4	1-4y	1	1	1	32	2017	0	0	3	2014	1
1_4	4	NA	M	2017-08-16	NEG	POS	2017-08-07	yes	Discarded	NO	YES	1	2017-08-16	2017-08-07		unk	4	1-4y	1	1	1	32	2017	0	0	3	2014	1
1_4	3	NA	M	2017-08-17	NEG	POS	2017-08-12	yes	Discarded	NO	YES	1	2017-08-17	2017-08-12		unk	3	1-4y	1	1	1	32	2017	0	0	2	2015	1
10_14	13	NA	M	2017-08-31	NEG	NEG	2017-08-29	yes	Discarded	NO	YES	1	2017-08-31	2017-08-29		unk	13	10-14y	1	1	1	35	2017	0	0	12	2005	1
5_9	6	NA	M	2017-09-04	NEG	POS	2017-08-31	yes	Discarded	NO	YES	1	2017-09-04	2017-08-31		unk	6	5-9y	1	1	1	35	2017	0	0	5	2012	1
5_9	9	NA	M	2017-09-11	NEG	POS	2017-09-06	yes	Discarded	NO	YES	1	2017-09-11	2017-09-06		unk	9	5-9y	1	1	1	36	2017	0	0	8	2009	1
5_9	7	NA	M	2017-09-18	NEG	POS	2017-09-11	yes	Discarded	NO	YES	1	2017-09-18	2017-09-11		unk	7	5-9y	1	1	1	37	2017	0	0	6	2011	1
5_9	5	NA	M	2017-09-18	NEG	POS	2017-09-13	Yes	Discarded	NO	YES	1	2017-09-18	2017-09-13		unk	5	5-9y	1	1	1	37	2017	0	0	4	2013	1
5_9	9	NA	M	2017-09-20	NEG	POS	2017-09-15	Yes	Discarded	NO	YES	1	2017-09-20	2017-09-15		unk	9	5-9y	1	1	1	37	2017	0	0	8	2009	1
1_4	3	NA	M	2017-09-20	NEG	NEG	2017-09-14	Yes	Discarded	NO	YES	1	2017-09-20	2017-09-14		unk	3	1-4y	1	1	1	37	2017	0	0	2	2015	1
1_4	4	NA	M	2017-09-21	NEG	POS	2017-09-18	Yes	Discarded	NO	YES	1	2017-09-21	2017-09-18		unk	4	1-4y	1	1	1	38	2017	0	0	3	2014	1
1_4	3	NA	M	2017-09-27	NEG	NEG	2017-09-13	Yes	Discarded	NO	YES	1	2017-09-27	2017-09-13		unk	3	1-4y	1	1	1	37	2017	0	0	2	2015	1
1_4	3	NA	M	2017-09-28	NEG	NEG	2017-09-18	Yes	Discarded	NO	YES	1	2017-09-28	2017-09-18		unk	3	1-4y	1	1	1	38	2017	0	0	2	2015	1
1_4	2	NA	M	2017-09-29	NEG	POS	2017-09-26	Yes	Discarded	NO	YES	1	2017-09-29	2017-09-26		unk	2	1-4y	1	1	1	39	2017	0	0	1	2016	0
6-12m	0	NA	M	2017-10-24	NEG	NEG	2017-10-20	YES	Discarded	NO	YES	1	2017-10-24	2017-10-20		unk	0	6-12m	1	1	1	42	2017	0	0	-1	2018	0
<6m	0	NA	M	2017-10-30	NEG	NEG	2017-10-25	YES	Discarded	NO	YES	1	2017-10-30	2017-10-25		unk	0	<6m	1	1	1	43	2017	0	0	-1	2018	0
5_9	7	NA	M	2017-11-03	NEG	POS	2017-10-23	YES	Discarded	NO	YES	1	2017-11-03	2017-10-23		unk	7	5-9y	1	1	1	43	2017	0	0	6	2011	1
5_9	5	NA	M	2017-11-03	NEG	POS	2017-10-30	YES	Discarded	NO	YES	1	2017-11-03	2017-10-30		unk	5	5-9y	1	1	1	44	2017	0	0	4	2013	1
5_9	6	NA	M	2017-11-03	NEG	POS	2017-09-29	YES	Discarded	NO	YES	1	2017-11-03	2017-09-29		unk	6	5-9y	1	1	1	39	2017	0	0	5	2012	1
6-12m	0	NA	M	2017-11-06	NEG	NEG	2017-11-02	YES	Discarded	NO	YES	1	2017-11-06	2017-11-02		unk	0	6-12m	1	1	1	44	2017	0	0	-1	2018	0
6-12m	0	NA	M	2017-11-07	NEG	NEG	2017-11-01	YES	Discarded	NO	YES	1	2017-11-07	2017-11-01		unk	0	6-12m	1	1	1	44	2017	0	0	-1	2018	0
5_9	5	NA	M	2017-11-07	NEG	POS	2017-10-31	YES	Discarded	NO	YES	1	2017-11-07	2017-10-31		unk	5	5-9y	1	1	1	44	2017	0	0	4	2013	1
1_4	3	NA	M	2017-11-07	NEG	NEG	2017-11-01	YES	Discarded	NO	YES	1	2017-11-07	2017-11-01		unk	3	1-4y	1	1	1	44	2017	0	0	2	2015	1
6-12m	0	NA	M	2017-10-25	NEG	POS	2017-10-16	YES	Discarded	NO	YES	1	2017-10-25	2017-10-16		unk	0	6-12m	1	1	1	42	2017	0	0	-1	2018	0
1_4	1	NA	M	2017-11-16	NEG	NEG	2017-11-14	YES	Discarded	NO	YES	1	2017-11-16	2017-11-14		unk	1	1-4y	1	1	1	46	2017	0	0	0	2017	0
6-12m	0	NA	M	2017-11-17	NEG	NEG	2017-11-14	YES	Discarded	NO	YES	1	2017-11-17	2017-11-14		unk	0	6-12m	1	1	1	46	2017	0	0	-1	2018	0
5_9	5	NA	M	2017-11-17	NEG	NEG	2017-11-15	YES	Discarded	NO	YES	1	2017-11-17	2017-11-15		unk	5	5-9y	1	1	1	46	2017	0	0	4	2013	1
5_9	6	NA	M	2017-11-20	NEG	POS	2017-11-15	YES	Discarded	NO	YES	1	2017-11-20	2017-11-15		unk	6	5-9y	1	1	1	46	2017	0	0	5	2012	1
1_4	2	NA	M	2017-11-20	NEG	NEG	2017-11-14	YES	Discarded	NO	YES	1	2017-11-20	2017-11-14		unk	2	1-4y	1	1	1	46	2017	0	0	1	2016	0
6-12m	0	NA	M	2017-11-22	NEG	NEG	2017-11-13	YES	Discarded	NO	YES	1	2017-11-22	2017-11-13		unk	0	6-12m	1	1	1	46	2017	0	0	-1	2018	0
1_4	1	NA	M	2017-11-21	NEG	NEG	2017-11-14	YES	Discarded	NO	YES	1	2017-11-21	2017-11-14		unk	1	1-4y	1	1	1	46	2017	0	0	0	2017	0
1_4	3	NA	M	2017-11-22	NEG	POS	2017-11-20	YES	Discarded	NO	YES	1	2017-11-22	2017-11-20		unk	3	1-4y	1	1	1	47	2017	0	0	2	2015	1
1_4	1	NA	M	2017-11-30	NEG	NEG	2017-11-19	YES	Discarded	NO	YES	1	2017-11-30	2017-11-19		unk	1	1-4y	1	1	1	47	2017	0	0	0	2017	0
6-12m	0	NA	M	2017-12-04	NEG	NEG	2017-11-29	Yes	Discarded	NO	YES	1	2017-12-04	2017-11-29		unk	0	6-12m	1	1	1	48	2017	0	0	-1	2018	0
10_14	10	NA	M	2017-12-07	NEG	POS	2017-12-04	YES	Discarded	NO	YES	1	2017-12-07	2017-12-04		unk	10	10-14y	1	1	1	49	2017	0	0	9	2008	1
5_9	7	NA	M	2017-12-07	NEG	POS	2017-12-02	YES	Discarded	NO	YES	1	2017-12-07	2017-12-02		unk	7	5-9y	1	1	1	48	2017	0	0	6	2011	1
1_4	2	NA	M	2017-12-13	NEG	NEG	2017-12-07	YES	Discarded	NO	YES	1	2017-12-13	2017-12-07		unk	2	1-4y	1	1	1	49	2017	0	0	1	2016	0
5_9	5	NA	M	2017-12-18	NEG	POS	2017-12-12	YES	Discarded	NO	YES	1	2017-12-18	2017-12-12		unk	5	5-9y	1	1	1	50	2017	0	0	4	2013	1
5_9	5	NA	M	2017-12-20	NEG	POS	2017-12-14	Yes	Discarded	NO	YES	1	2017-12-20	2017-12-14		unk	5	5-9y	1	1	1	50	2017	0	0	4	2013	1
5_9	5	NA	M	2017-12-20	NEG	NEG	2017-12-14	Yes	Discarded	NO	YES	1	2017-12-20	2017-12-14		unk	5	5-9y	1	1	1	50	2017	0	0	4	2013	1
6-12m	0	NA	M	2017-04-25	NEG	POS	2017-04-19	YES	Discarded	NO	YES	1	2017-04-25	2017-04-19		unk	0	6-12m	1	1	1	16	2017	0	0	-1	2018	0
5_9	5	NA	M	2017-12-27	NEG	POS	2017-12-15	Yes	Discarded	NO	YES	1	2017-12-27	2017-12-15		unk	5	5-9y	1	1	1	50	2017	0	0	4	2013	1
<6m	0	NA	M	2017-12-27	NEG	NEG	2017-12-20	Yes	Discarded	NO	YES	1	2017-12-27	2017-12-20		unk	0	<6m	1	1	1	51	2017	0	0	-1	2018	0
6-12m	0	NA	M	2017-12-29	NEG	NEG	2017-12-24	Yes	Discarded	NO	YES	1	2017-12-29	2017-12-24		unk	0	6-12m	1	1	1	52	2017	0	0	-1	2018	0
5_9	8	NA	M	2018-01-02	NEG	POS	2017-12-22	YES	Discarded	NO	YES	1	2018-01-02	2017-12-22		unk	8	5-9y	1	1	1	51	2017	0	0	7	2010	1
20_44	30	NA	M	2018-01-04	POS	NEG	2017-12-21	YES	NA	NA	YES	1	2018-01-04	2017-12-21		unk	30	20-44y	1	1	1	51	2017			29	1988	1
1_4	4	NA	M	2018-01-08	NEG	POS	2017-12-07	YES	Discarded	NO	YES	1	2018-01-08	2017-12-07		unk	4	1-4y	1	1	1	49	2017	0	0	3	2014	1
5_9	8	NA	M	2018-01-02	NEG	POS	2017-12-22	YES	Discarded	NO	YES	1	2018-01-02	2017-12-22		unk	8	5-9y	1	1	1	51	2017	0	0	7	2010	1
6-12M	0	NA	M	2018-01-05	NEG	NEG	2018-01-02	YES	Discarded	NO	YES	1	2018-01-05	2018-01-02		unk	0	6-12m	1	1	1	1	2018	0	0	-1	2019	0
1_4	4	NA	M	2018-01-08	NEG	POS	2017-12-07	YES	Discarded	NO	YES	1	2018-01-08	2017-12-07		unk	4	1-4y	1	1	1	49	2017	0	0	3	2014	1
1_4	4	NA	M	2018-01-08	NEG	NEG	2018-01-03	YES	Discarded	NO	YES	1	2018-01-08	2018-01-03		unk	4	1-4y	1	1	1	1	2018	0	0	3	2015	1
6-12M	0	NA	M	2018-01-11	NEG	NEG	2018-01-07	YES	Discarded	NO	YES	1	2018-01-11	2018-01-07		unk	0	6-12m	1	1	1	2	2018	0	0	-1	2019	0
1_4	2	NA	M	2018-01-11	NEG	POS	2018-01-04	YES	Discarded	NO	YES	1	2018-01-11	2018-01-04		unk	2	1-4y	1	1	1	1	2018	0	0	1	2017	0
6-12M	0	NA	M	2018-01-11	NEG	NEG	2018-01-09	YES	Discarded	NO	YES	1	2018-01-11	2018-01-09		unk	0	6-12m	1	1	1	2	2018	0	0	-1	2019	0
5_9	5	NA	M	2018-01-12	NEG	POS	2018-01-04	YES	Discarded	NO	YES	1	2018-01-12	2018-01-04		unk	5	5-9y	1	1	1	1	2018	0	0	4	2014	1
6-12M	0	NA	M	2018-01-18	NEG	NEG	2018-01-16	YES	Discarded	NO	YES	1	2018-01-18	2018-01-16		unk	0	6-12m	1	1	1	3	2018	0	0	-1	2019	0
6-12M	0	NA	M	2018-01-25	NEG	NEG	2018-01-19	YES	Discarded	NO	YES	1	2018-01-25	2018-01-19		unk	0	6-12m	1	1	1	3	2018	0	0	-1	2019	0
6-12M	0	NA	M	2018-01-29	NEG	NEG	2018-01-24	YES	Discarded	NO	YES	1	2018-01-29	2018-01-24		unk	0	6-12m	1	1	1	4	2018	0	0	-1	2019	0
1_4	1	NA	M	2018-02-09	NEG	NEG	2018-02-02	YES	Discarded	NO	YES	1	2018-02-09	2018-02-02		unk	1	1-4y	1	1	1	5	2018	0	0	0	2018	0
1_4	4	NA	M	2018-02-15	NEG	NEG	2018-02-12	YES	Discarded	NO	YES	1	2018-02-15	2018-02-12		unk	4	1-4y	1	1	1	7	2018	0	0	3	2015	1
5_9	5	NA	M	2018-02-20	NEG	EQ	2018-02-15	YES	Discarded	NO	YES	1	2018-02-20	2018-02-15		unk	5	5-9y	1	1	1	7	2018	0	0	4	2014	1
1_4	4	NA	M	2018-02-21	NEG	NEG	2018-02-16	YES	Discarded	NO	YES	1	2018-02-21	2018-02-16		unk	4	1-4y	1	1	1	7	2018	0	0	3	2015	1
1_4	3	NA	M	2018-02-21	NEG	NEG	2018-02-16	YES	Discarded	NO	YES	1	2018-02-21	2018-02-16		unk	3	1-4y	1	1	1	7	2018	0	0	2	2016	0
6-12M	0	NA	M	2018-02-26	NEG	NEG	2018-02-16	YES	Discarded	NO	YES	1	2018-02-26	2018-02-16		unk	0	6-12m	1	1	1	7	2018	0	0	-1	2019	0
6-12M	0	NA	M	2018-02-27	NEG	NEG	2018-02-22	YES	Discarded	NO	YES	1	2018-02-27	2018-02-22		unk	0	6-12m	1	1	1	8	2018	0	0	-1	2019	0
1_4	1	NA	M	2018-03-07	NEG	NEG	2018-03-02	YES	Discarded	NO	YES	1	2018-03-07	2018-03-02		unk	1	1-4y	1	1	1	9	2018	0	0	0	2018	0
1_4	4	NA	M	2018-03-09	NEG	POS	2018-03-05	YES	Discarded	NO	YES	1	2018-03-09	2018-03-05		unk	4	1-4y	1	1	1	10	2018	0	0	3	2015	1
6-12M	0	NA	M	2018-03-15	NEG	NEG	2018-03-12	YES	Discarded	NO	YES	1	2018-03-15	2018-03-12		unk	0	6-12m	1	1	1	11	2018	0	0	-1	2019	0
6-12M	0	NA	M	2018-03-19	NEG	NEG	2018-03-02	NO	Discarded	NO	YES	1	2018-03-19	2018-03-02		unk	0	6-12m	1	1	1	9	2018	0	0	-1	2019	0
10_14	11	NA	M	2018-03-20	NEG	NEG	2018-03-14	YES	Discarded	NO	YES	1	2018-03-20	2018-03-14		unk	11	10-14y	1	1	1	11	2018	0	0	10	2008	1
6-12M	0	NA	M	2018-03-20	NEG	NEG	2018-03-15	NO	Discarded	NO	YES	1	2018-03-20	2018-03-15		unk	0	6-12m	1	1	1	11	2018	0	0	-1	2019	0
1_4	2	NA	M	2018-03-23	NEG	NEG	2018-03-07	NO	Discarded	NO	YES	1	2018-03-23	2018-03-07		unk	2	1-4y	1	1	1	10	2018	0	0	1	2017	0
NA	NA	NA	M	2018-03-28	NEG	NEG	2018-03-21	YES	Discarded	NO	YES	1	2018-03-28	2018-03-21		unk			1	1	1	12	2018	0	0			0
1_4	2	NA	M	2018-04-03	NEG	NEG	2018-03-12	YES	Discarded	NO	YES	1	2018-04-03	2018-03-12		unk	2	1-4y	1	1	1	11	2018	0	0	1	2017	0
1_4	3	NA	M	2018-04-06	NEG	NEG	2018-03-28	NO	Discarded	NO	YES	1	2018-04-06	2018-03-28		unk	3	1-4y	1	1	1	13	2018	0	0	2	2016	0
6-12M	0	NA	M	2018-04-06	NEG	NEG	2018-04-03	YES	Discarded	NO	YES	1	2018-04-06	2018-04-03		unk	0	6-12m	1	1	1	14	2018	0	0	-1	2019	0
10_14	10	NA	M	2018-04-10	NEG	NEG	2018-04-05	NO	Discarded	NO	YES	1	2018-04-10	2018-04-05		unk	10	10-14y	1	1	1	14	2018	0	0	9	2009	1
6-12M	0	NA	M	2018-04-16	NEG	NEG	2018-04-09	YES	Discarded	NO	YES	1	2018-04-16	2018-04-09		unk	0	6-12m	1	1	1	15	2018	0	0	-1	2019	0
1_4	2	NA	M	2018-04-19	NEG	NEG	2018-04-14	NO	Discarded	NO	YES	1	2018-04-19	2018-04-14		unk	2	1-4y	1	1	1	15	2018	0	0	1	2017	0
6-12M	0	NA	M	2018-04-23	NEG	NEG	2018-04-17	YES	Discarded	NO	YES	1	2018-04-23	2018-04-17		unk	0	6-12m	1	1	1	16	2018	0	0	-1	2019	0
1_4	1	NA	M	2018-05-09	NEG	NEG	2018-04-25	YES	Discarded	NO	YES	1	2018-05-09	2018-04-25		unk	1	1-4y	1	1	1	17	2018	0	0	0	2018	0
1_4	1	NA	M	2018-05-11	NEG	NEG	2018-05-07	YES	Discarded	NO	YES	1	2018-05-11	2018-05-07		unk	1	1-4y	1	1	1	19	2018	0	0	0	2018	0
5_9	6	NA	M	2018-05-17	NEG	NEG	2018-05-10	YES	Discarded	NO	YES	1	2018-05-17	2018-05-10		unk	6	5-9y	1	1	1	19	2018	0	0	5	2013	1
6-12M	0	NA	M	2018-05-22	EQ	NEG	2018-05-02	YES	NA	NA	YES	1	2018-05-22	2018-05-02		unk	0	6-12m	1	1	1	18	2018			-1	2019	0
6-12M	0	NA	M	2018-05-22	NEG	NEG	2018-05-17	YES	Discarded	NO	YES	1	2018-05-22	2018-05-17		unk	0	6-12m	1	1	1	20	2018	0	0	-1	2019	0
6-12M	0	NA	M	2018-05-25	NEG	NEG	2018-05-22	YES	Discarded	NO	YES	1	2018-05-25	2018-05-22		unk	0	6-12m	1	1	1	21	2018	0	0	-1	2019	0
1_4	1	NA	M	2018-06-01	NEG	NEG	2018-05-24	YES	Discarded	NO	YES	1	2018-06-01	2018-05-24		unk	1	1-4y	1	1	1	21	2018	0	0	0	2018	0
6-12M	0	NA	M	2018-06-04	NEG	NEG	2018-05-30	YES	Discarded	NO	YES	1	2018-06-04	2018-05-30		unk	0	6-12m	1	1	1	22	2018	0	0	-1	2019	0
6-12M	0	NA	M	2018-06-13	NEG	NEG	2018-06-07	YES	Discarded	NO	YES	1	2018-06-13	2018-06-07		unk	0	6-12m	1	1	1	23	2018	0	0	-1	2019	0
6-12M	0	NA	M	2018-06-15	POS	EQ	2018-06-10	YES	Confirmed measles case	YES	YES	1	2018-06-15	2018-06-10		unk	0	6-12m	1	1	1	24	2018	1	1	-1	2019	0
6-12M	0	NA	M	2018-06-15	NEG	NEG	2018-04-21	YES	Discarded	NO	YES	1	2018-06-15	2018-04-21		unk	0	6-12m	1	1	1	16	2018	0	0	-1	2019	0
10_14	12	NA	M	2018-06-22	NEG	NEG	2018-06-14	YES	Discarded	NO	YES	1	2018-06-22	2018-06-14		unk	12	10-14y	1	1	1	24	2018	0	0	11	2007	1
1_4	1	NA	M	2018-06-27	NEG	EQ	2018-06-20	YES	Discarded	NO	YES	1	2018-06-27	2018-06-20		unk	1	1-4y	1	1	1	25	2018	0	0	0	2018	0
5_9	5	NA	M	2018-07-04	NEG	NEG	29/06/2018	YES	Discarded	NO	YES	1	2018-07-04	2018-07-04		unk	5	5-9y	1	1	1	27	2018	0	0	4	2014	1
6-12M	0	NA	M	2018-07-05	NEG	NEG	2018-07-02	YES	Discarded	NO	YES	1	2018-07-05	2018-07-02		unk	0	6-12m	1	1	1	27	2018	0	0	-1	2019	0
1_4	1	NA	M	2018-07-18	NEG	NEG	2018-07-09	YES	Discarded	NO	YES	1	2018-07-18	2018-07-09		unk	1	1-4y	1	1	1	28	2018	0	0	0	2018	0
6-12M	0	NA	M	2018-07-23	NA	NA	2018-07-16	YES	NA	NA	YES	1	2018-07-23	2018-07-16		unk	0	6-12m	1	1	1	29	2018			-1	2019	0
6-12M	0	NA	M	2018-07-23	POS	NEG	2018-07-17	YES	Discarded	NO	YES	1	2018-07-23	2018-07-17		unk	0	6-12m	1	1	1	29	2018	0	0	-1	2019	0
5_9	6	NA	M	2018-08-10	NEG	NEG	2018-08-07	YES	Discarded	NO	YES	1	2018-08-10	2018-08-07		unk	6	5-9y	1	1	1	32	2018	0	0	5	2013	1
5_9	9	NA	M	2018-08-16	NEG	NEG	2018-08-11	YES	Discarded	NO	YES	1	2018-08-16	2018-08-11		unk	9	5-9y	1	1	1	32	2018	0	0	8	2010	1
6-12M	0	NA	M	2018-08-28	NEG	NEG	2018-08-21	YES	Discarded	NO	YES	1	2018-08-28	2018-08-21		unk	0	6-12m	1	1	1	34	2018	0	0	-1	2019	0
5_9	5	NA	M	2018-09-03	NEG	POS	2018-08-29	YES	Discarded	NO	YES	1	2018-09-03	2018-08-29		unk	5	5-9y	1	1	1	35	2018	0	0	4	2014	1
1_4	3	NA	M	2018-09-13	NEG	NEG	2018-09-10	YES	Discarded	NO	YES	1	2018-09-13	2018-09-10		unk	3	1-4y	1	1	1	37	2018	0	0	2	2016	0
6-12M	0	NA	M	2018-09-13	NEG	NEG	2018-09-11	YES	Discarded	NO	YES	1	2018-09-13	2018-09-11		unk	0	6-12m	1	1	1	37	2018	0	0	-1	2019	0
1_4	1	NA	M	2018-09-25	NEG	POS	2018-09-05	YES	Discarded	NO	YES	1	2018-09-25	2018-09-05		unk	1	1-4y	1	1	1	36	2018	0	0	0	2018	0
6-12M	0	NA	M	2018-09-27	NEG	NEG	2018-09-23	YES	Discarded	NO	YES	1	2018-09-27	2018-09-23		unk	0	6-12m	1	1	1	39	2018	0	0	-1	2019	0
1_4	2	NA	M	2018-10-03	NEG	POS	2018-09-28	YES	Discarded	NO	YES	1	2018-10-03	2018-09-28		unk	2	1-4y	1	1	1	39	2018	0	0	1	2017	0
5_9	5	NA	M	2018-10-03	NEG	POS	2018-09-27	YES	Discarded	NO	YES	1	2018-10-03	2018-09-27		unk	5	5-9y	1	1	1	39	2018	0	0	4	2014	1
6-12M	0	NA	M	2018-10-11	NEG	NEG	2018-10-08	YES	Discarded	NO	YES	1	2018-10-11	2018-10-08		unk	0	6-12m	1	1	1	41	2018	0	0	-1	2019	0
5_9	8	NA	M	2018-10-15	NEG	EQ	2018-10-08	YES	Discarded	NO	YES	1	2018-10-15	2018-10-08		unk	8	5-9y	1	1	1	41	2018	0	0	7	2011	1
1_4	1	NA	M	2018-10-18	NEG	NEG	2018-10-15	YES	Discarded	NO	YES	1	2018-10-18	2018-10-15		unk	1	1-4y	1	1	1	42	2018	0	0	0	2018	0
1_4	1	NA	M	2018-10-25	POS	POS	2018-10-17	YES	Confirmed Measles Case	YES	YES	1	2018-10-25	2018-10-17		unk	1	1-4y	1	1	1	42	2018	1	0	0	2018	0
<6M	0	NA	M	2018-10-25	EQ	NEG	2018-10-22	YES	NA	NA	YES	1	2018-10-25	2018-10-22		unk	0	<6m	1	1	1	43	2018			-1	2019	0
1_4	2	NA	M	2018-11-09	NEG	POS	2018-11-03	YES	Discarded	NO	YES	1	2018-11-09	2018-11-03		unk	2	1-4y	1	1	1	44	2018	0	0	1	2017	0
5_9	8	NA	M	2018-11-13	NEG	POS	2018-11-05	YES	Discarded	NO	YES	1	2018-11-13	2018-11-05		unk	8	5-9y	1	1	1	45	2018	0	0	7	2011	1
1_4	3	NA	M	2018-11-14	NEG	NEG	2018-11-05	YES	Discarded	NO	YES	1	2018-11-14	2018-11-05		unk	3	1-4y	1	1	1	45	2018	0	0	2	2016	0
5_9	6	NA	M	2018-11-14	NEG	POS	2018-11-06	YES	Discarded	NO	YES	1	2018-11-14	2018-11-06		unk	6	5-9y	1	1	1	45	2018	0	0	5	2013	1
1_4	1	NA	M	2018-11-19	NEG	NEG	2018-11-14	YES	Discarded	NO	YES	1	2018-11-19	2018-11-14		unk	1	1-4y	1	1	1	46	2018	0	0	0	2018	0
5_9	6	NA	M	2018-11-23	NEG	POS	2018-11-20	YES	Discarded	NO	YES	1	2018-11-23	2018-11-20		unk	6	5-9y	1	1	1	47	2018	0	0	5	2013	1
6-12M	0	NA	M	2018-08-28	NEG	POS	2018-08-22	YES	Discarded	NO	YES	1	2018-08-28	2018-08-22		unk	0	6-12m	1	1	1	34	2018	0	0	-1	2019	0
1_4	1	NA	M	2018-11-29	NEG	NEG	2018-11-27	YES	Discarded	NO	YES	1	2018-11-29	2018-11-27		unk	1	1-4y	1	1	1	48	2018	0	0	0	2018	0
1_4	2	NA	M	2018-11-30	NEG	POS	2018-11-27	YES	Discarded	NO	YES	1	2018-11-30	2018-11-27		unk	2	1-4y	1	1	1	48	2018	0	0	1	2017	0
6-12M	0	NA	M	2018-12-07	NEG	NEG	2018-12-04	YES	Discarded	NO	YES	1	2018-12-07	2018-12-04		unk	0	6-12m	1	1	1	49	2018	0	0	-1	2019	0
6-12M	0	NA	M	2018-12-10	NEG	NEG	2018-11-29	YES	Discarded	NO	YES	1	2018-12-10	2018-11-29		unk	0	6-12m	1	1	1	48	2018	0	0	-1	2019	0
5_9	5	NA	M	2018-12-11	NEG	NEG	2018-12-04	YES	Discarded	NO	YES	1	2018-12-11	2018-12-04		unk	5	5-9y	1	1	1	49	2018	0	0	4	2014	1
5_9	5	NA	M	2018-12-11	NEG	EQ	2018-12-06	YES	Discarded	NO	YES	1	2018-12-11	2018-12-06		unk	5	5-9y	1	1	1	49	2018	0	0	4	2014	1
6-12M	0	NA	M	2018-12-18	NEG	NEG	2018-12-07	YES	Discarded	NO	YES	1	2018-12-18	2018-12-07		unk	0	6-12m	1	1	1	49	2018	0	0	-1	2019	0
6-12M	0	NA	M	2018-12-14	NEG	POS	2018-12-07	YES	Discarded	NO	YES	1	2018-12-14	2018-12-07		unk	0	6-12m	1	1	1	49	2018	0	0	-1	2019	0
1_4	1	NA	M	2019-01-02	NEG	NEG	2018-12-21	YES	Discarded	NO	YES	1	2019-01-02	2018-12-21		unk	1	1-4y	1	1	1	51	2018	0	0	0	2018	0
15_19	17	NA	M	2017-01-20	POS	NEG	2017-01-16	YES	Confirmed Measles Case	YES	YES	1	2017-01-20	2017-01-16		unk	17	15-19y	1	1	1	3	2017	1	1	16	2001	1
15_19	16	NA	M	2017-02-02	POS	NEG	2017-01-27	YES	Confirmed Measles Case	YES	YES	1	2017-02-02	2017-01-27		unk	16	15-19y	1	1	1	4	2017	1	1	15	2002	1
15_19	17	NA	M	2017-02-02	POS	NEG	2017-02-02	YES	Confirmed Measles Case	YES	YES	1	2017-02-02	2017-02-02		unk	17	15-19y	1	1	1	5	2017	1	1	16	2001	1
10_14	13	NA	M	2017-02-09	EQ	NEG	2017-01-29	NO	Confirmed Measles Case	YES	YES	1	2017-02-09	2017-01-29		unk	13	10-14y	1	1	1	5	2017	1	1	12	2005	1
15_19	17	NA	M	2017-02-08	EQ	NEG	2017-02-05	YES	Confirmed Measles Case	YES	YES	1	2017-02-08	2017-02-05		unk	17	15-19y	1	1	1	6	2017	1	1	16	2001	1
15_19	17	NA	M	2017-02-09	POS	NA	2017-02-05	NO	Confirmed Measles Case	YES	YES	1	2017-02-09	2017-02-05		unk	17	15-19y	1	1	1	6	2017	1	1	16	2001	1
15_19	17	NA	M	2017-02-16	POS	NEG	2017-02-16	YES	Confirmed Measles Case	YES	YES	1	2017-02-16	2017-02-16		unk	17	15-19y	1	1	1	7	2017	1	1	16	2001	1
15_19	15	NA	M	2017-02-15	POS	NA	2017-02-06	YES	Confirmed Measles Case	YES	YES	1	2017-02-15	2017-02-06		unk	15	15-19y	1	1	1	6	2017	1	1	14	2003	1
>45	45	NA	M	2017-08-15	POS	NEG	2017-08-08	YES	Confirmed Measles Case	YES	YES	1	2017-08-15	2017-08-08		unk	45	>45y	1	1	1	32	2017	1	1	44	1973	1
1_4	4	African	F	2016-10-27	NEG	POS	2016-10-25	YES	Discarded	NO	YES	1	2016-10-27	2016-10-25		African	4	1-4y	0	1	1	43	2016	0	0	3	2013	1
5_9	5	African	F	2017-03-07	NEG	NEG	2017-03-02	YES	Discarded	NO	YES	1	2017-03-07	2017-03-02		African	5	5-9y	0	1	1	9	2017	0	0	4	2013	1
5_9	6	African	F	2017-08-16	NEG	POS	2017-08-11	yes	Discarded	NO	YES	1	2017-08-16	2017-08-11		African	6	5-9y	0	1	1	32	2017	0	0	5	2012	1
1_4	3	African	F	2017-11-23	NEG	NEG	2017-11-21	YES	Discarded	NO	YES	1	2017-11-23	2017-11-21		African	3	1-4y	0	1	1	47	2017	0	0	2	2015	1
1_4	4	African	F	2017-12-11	NEG	POS	2017-12-05	YES	Discarded	NO	YES	1	2017-12-11	2017-12-05		African	4	1-4y	0	1	1	49	2017	0	0	3	2014	1
1_4	1	African	F	2018-01-19	NEG	POS	2018-01-17	YES	Discarded	NO	YES	1	2018-01-19	2018-01-17		African	1	1-4y	0	1	1	3	2018	0	0	0	2018	0
6-12M	0	African	F	2018-02-26	NEG	NEG	2018-02-21	YES	Discarded	NO	YES	1	2018-02-26	2018-02-21		African	0	6-12m	0	1	1	8	2018	0	0	-1	2019	0
5_9	7	African	F	2018-12-21	NEG	EQ	2018-12-12	YES	Discarded	NO	YES	1	2018-12-21	2018-12-12		African	7	5-9y	0	1	1	50	2018	0	0	6	2012	1
5_9	8	Coloured	F	2016-12-13	NEG	POS	2016-12-01	YES	Discarded	NO	YES	1	2016-12-13	2016-12-01			8	5-9y	0	1	1	48	2016	0	0	7	2009	1
1_4	4	Coloured	F	2017-03-20	NEG	NEG	2017-03-12	YES	Discarded	NO	YES	1	2017-03-20	2017-03-12			4	1-4y	0	1	1	11	2017	0	0	3	2014	1
6-12m	0	Coloured	F	2017-03-27	POS	NEG	2017-03-17	YES	Discarded	NO	YES	1	2017-03-27	2017-03-17			0	6-12m	0	1	1	11	2017	0	0	-1	2018	0
6-12m	0	Coloured	F	2017-03-28	NEG	NEG	2017-03-22	YES	Discarded	NO	YES	1	2017-03-28	2017-03-22			0	6-12m	0	1	1	12	2017	0	0	-1	2018	0
6-12m	0	Coloured	F	2017-07-03	NEG	NEG	2017-06-23	yes	Discarded	NO	YES	1	2017-07-03	2017-06-23			0	6-12m	0	1	1	25	2017	0	0	-1	2018	0
10_14	13	Coloured	F	2017-09-12	NEG	POS	2017-09-04	yes	Discarded	NO	YES	1	2017-09-12	2017-09-04			13	10-14y	0	1	1	36	2017	0	0	12	2005	1
6-12m	0	Coloured	F	2017-09-21	NEG	NEG	2017-09-18	Yes	Discarded	NO	YES	1	2017-09-21	2017-09-18			0	6-12m	0	1	1	38	2017	0	0	-1	2018	0
1_4	1	Coloured	F	2018-09-13	NEG	POS	2018-09-07	YES	Discarded	NO	YES	1	2018-09-13	2018-09-07			1	1-4y	0	1	1	36	2018	0	0	0	2018	0
1_4	4	NA	F	2015-01-06	NEG	NA	2015-01-02	YES	Discarded	NO	YES	1	2015-01-06	2015-01-02		unk	4	1-4y	0	1	1	53	2014	0	0	3	2011	1
1_4	1	NA	F	2015-01-09	NEG	NA	2015-01-04	YES	Discarded	NO	YES	1	2015-01-09	2015-01-04		unk	1	1-4y	0	1	1	1	2015	0	0	0	2015	1
1_4	1	NA	F	2015-01-12	NEG	NA	2015-01-06	YES	Discarded	NO	YES	1	2015-01-12	2015-01-06		unk	1	1-4y	0	1	1	1	2015	0	0	0	2015	1
1_4	1	NA	F	2015-01-12	NEG	NA	2015-01-05	YES	Discarded	NO	YES	1	2015-01-12	2015-01-05		unk	1	1-4y	0	1	1	1	2015	0	0	0	2015	1
6-12m	0	NA	F	2015-01-22	NEG	NA	2015-01-19	YES	Discarded	NO	YES	1	2015-01-22	2015-01-19		unk	0	6-12m	0	1	1	3	2015	0	0	-1	2016	0
1_4	1	NA	F	2015-01-21	EQ	POS	2015-01-12	YES	NA	NA	YES	1	2015-01-21	2015-01-12		unk	1	1-4y	0	1	1	2	2015			0	2015	1
6-12m	0	NA	F	2015-01-28	NEG	NA	2015-01-21	YES	Discarded	NO	YES	1	2015-01-28	2015-01-21		unk	0	6-12m	0	1	1	3	2015	0	0	-1	2016	0
6-12m	0	NA	F	2015-01-26	NEG	NA	2015-01-21	YES	Discarded	NO	YES	1	2015-01-26	2015-01-21		unk	0	6-12m	0	1	1	3	2015	0	0	-1	2016	0
5_9	6	NA	F	2015-01-26	NEG	NA	2015-01-20	YES	Discarded	NO	YES	1	2015-01-26	2015-01-20		unk	6	5-9y	0	1	1	3	2015	0	0	5	2010	1
1_4	1	NA	F	2015-02-13	NEG	NA	2015-02-09	YES	Discarded	NO	YES	1	2015-02-13	2015-02-09		unk	1	1-4y	0	1	1	6	2015	0	0	0	2015	1
5_9	7	NA	F	2015-02-11	NEG	NA	2015-02-06	YES	Discarded	NO	YES	1	2015-02-11	2015-02-06		unk	7	5-9y	0	1	1	5	2015	0	0	6	2009	1
5_9	8	NA	F	2015-02-09	NEG	NA	2015-02-05	YES	Discarded	NO	YES	1	2015-02-09	2015-02-05		unk	8	5-9y	0	1	1	5	2015	0	0	7	2008	1
1_4	1	NA	F	2015-02-09	NEG	NA	2015-02-02	YES	Discarded	NO	YES	1	2015-02-09	2015-02-02		unk	1	1-4y	0	1	1	5	2015	0	0	0	2015	1
20_44	22	NA	F	2015-02-13	NEG	NA	2015-01-30	YES	Discarded	NO	YES	1	2015-02-13	2015-01-30		unk	22	20-44y	0	1	1	4	2015	0	0	21	1994	1
1_4	1	NA	F	2015-02-17	NEG	NA	2015-02-09	YES	Discarded	NO	YES	1	2015-02-17	2015-02-09		unk	1	1-4y	0	1	1	6	2015	0	0	0	2015	1
10_14	11	NA	F	2015-02-23	NEG	NA	2015-02-18	YES	Discarded	NO	YES	1	2015-02-23	2015-02-18		unk	11	10-14y	0	1	1	7	2015	0	0	10	2005	1
5_9	7	NA	F	2015-02-25	NEG	NA	2015-02-23	YES	Discarded	NO	YES	1	2015-02-25	2015-02-23		unk	7	5-9y	0	1	1	8	2015	0	0	6	2009	1
10_14	14	NA	F	2015-02-23	NEG	NA	2015-02-18	YES	Discarded	NO	YES	1	2015-02-23	2015-02-18		unk	14	10-14y	0	1	1	7	2015	0	0	13	2002	1
1_4	1	NA	F	2015-03-04	NEG	NA	2015-03-03	YES	Discarded	NO	YES	1	2015-03-04	2015-03-03		unk	1	1-4y	0	1	1	9	2015	0	0	0	2015	1
5_9	5	NA	F	2015-03-04	NEG	NA	2015-02-25	YES	Discarded	NO	YES	1	2015-03-04	2015-02-25		unk	5	5-9y	0	1	1	8	2015	0	0	4	2011	1
1_4	1	NA	F	2015-03-10	NEG	NA	2015-03-02	YES	Discarded	NO	YES	1	2015-03-10	2015-03-02		unk	1	1-4y	0	1	1	9	2015	0	0	0	2015	1
6-12m	0	NA	F	2015-03-11	NEG	NA	2015-03-02	YES	Discarded	NO	YES	1	2015-03-11	2015-03-02		unk	0	6-12m	0	1	1	9	2015	0	0	-1	2016	0
1_4	1	NA	F	2015-03-20	NEG	NA	2015-03-17	YES	Discarded	NO	YES	1	2015-03-20	2015-03-17		unk	1	1-4y	0	1	1	11	2015	0	0	0	2015	1
5_9	5	NA	F	2015-03-30	NEG	NA	2015-03-24	YES	Discarded	NO	YES	1	2015-03-30	2015-03-24		unk	5	5-9y	0	1	1	12	2015	0	0	4	2011	1
5_9	6	NA	F	2015-03-30	NEG	NA	2015-03-06	YES	Discarded	NO	YES	1	2015-03-30	2015-03-06		unk	6	5-9y	0	1	1	9	2015	0	0	5	2010	1
1_4	1	NA	F	2015-03-30	NEG	NA	2015-03-23	YES	Discarded	NO	YES	1	2015-03-30	2015-03-23		unk	1	1-4y	0	1	1	12	2015	0	0	0	2015	1
1_4	1	NA	F	2015-04-01	EQ	NEG	2015-03-20	YES	NA	NA	YES	1	2015-04-01	2015-03-20		unk	1	1-4y	0	1	1	11	2015			0	2015	1
1_4	2	NA	F	2015-04-08	NEG	NA	2015-04-01	YES	Discarded	NO	YES	1	2015-04-08	2015-04-01		unk	2	1-4y	0	1	1	13	2015	0	0	1	2014	1
1_4	1	NA	F	2015-04-08	NEG	NA	2015-03-30	YES	Discarded	NO	YES	1	2015-04-08	2015-03-30		unk	1	1-4y	0	1	1	13	2015	0	0	0	2015	1
10_14	11	NA	F	2015-04-23	NEG	NA	2015-04-16	YES	Discarded	NO	YES	1	2015-04-23	2015-04-16		unk	11	10-14y	0	1	1	15	2015	0	0	10	2005	1
1_4	1	NA	F	2015-04-24	NEG	NA	2015-04-21	YES	Discarded	NO	YES	1	2015-04-24	2015-04-21		unk	1	1-4y	0	1	1	16	2015	0	0	0	2015	1
6-12m	0	NA	F	2015-04-23	NEG	NA	2015-04-17	YES	Discarded	NO	YES	1	2015-04-23	2015-04-17		unk	0	6-12m	0	1	1	15	2015	0	0	-1	2016	0
1_4	1	NA	F	2015-04-20	NEG	NA	2015-04-15	YES	Discarded	NO	YES	1	2015-04-20	2015-04-15		unk	1	1-4y	0	1	1	15	2015	0	0	0	2015	1
6-12m	0	NA	F	2015-04-23	NEG	NA	2015-04-20	YES	Discarded	NO	YES	1	2015-04-23	2015-04-20		unk	0	6-12m	0	1	1	16	2015	0	0	-1	2016	0
6-12m	0	NA	F	2015-04-23	NEG	NA	2015-04-15	YES	Discarded	NO	YES	1	2015-04-23	2015-04-15		unk	0	6-12m	0	1	1	15	2015	0	0	-1	2016	0
1_4	1	NA	F	2015-05-08	NEG	NEG	2015-05-05	Yes	Discarded	NO	YES	1	2015-05-08	2015-05-05		unk	1	1-4y	0	1	1	18	2015	0	0	0	2015	1
1_4	3	NA	F	2015-05-06	NEG	NEG	2015-04-26	Yes	Discarded	NO	YES	1	2015-05-06	2015-04-26		unk	3	1-4y	0	1	1	17	2015	0	0	2	2013	1
10_14	11	NA	F	2015-05-28	NEG	NEG	2015-05-25	Yes	Discarded	NO	YES	1	2015-05-28	2015-05-25		unk	11	10-14y	0	1	1	21	2015	0	0	10	2005	1
1_4	1	NA	F	2015-06-04	NEG	NEG	2015-05-28	Yes	Discarded	NO	YES	1	2015-06-04	2015-05-28		unk	1	1-4y	0	1	1	21	2015	0	0	0	2015	1
1_4	4	NA	F	2015-06-08	NEG	NEG	2015-06-04	Yes	Discarded	NO	YES	1	2015-06-08	2015-06-04		unk	4	1-4y	0	1	1	22	2015	0	0	3	2012	1
5_9	6	NA	F	2015-06-18	NEG	NEG	2015-06-09	Yes	Discarded	NO	YES	1	2015-06-18	2015-06-09		unk	6	5-9y	0	1	1	23	2015	0	0	5	2010	1
1_4	1	NA	F	2015-06-19	NEG	NEG	2015-06-10	Yes	Discarded	NO	YES	1	2015-06-19	2015-06-10		unk	1	1-4y	0	1	1	23	2015	0	0	0	2015	1
1_4	1	NA	F	2015-06-25	NEG	NEG	2015-06-24	Yes	Discarded	NO	YES	1	2015-06-25	2015-06-24		unk	1	1-4y	0	1	1	25	2015	0	0	0	2015	1
1_4	1	NA	F	2015-06-24	NEG	NEG	2015-06-17	Yes	Discarded	NO	YES	1	2015-06-24	2015-06-17		unk	1	1-4y	0	1	1	24	2015	0	0	0	2015	1
1_4	1	NA	F	2015-07-15	NEG	NEG	2015-07-09	Yes	Discarded	NO	YES	1	2015-07-15	2015-07-09		unk	1	1-4y	0	1	1	27	2015	0	0	0	2015	1
5_9	5	NA	F	2015-08-06	NEG	NEG	2015-07-29	Yes	Discarded	NO	YES	1	2015-08-06	2015-07-29		unk	5	5-9y	0	1	1	30	2015	0	0	4	2011	1
5_9	6	NA	F	2015-08-14	NEG	NEG	2015-08-05	Yes	Discarded	NO	YES	1	2015-08-14	2015-08-05		unk	6	5-9y	0	1	1	31	2015	0	0	5	2010	1
10_14	11	NA	F	2015-08-18	NEG	NEG	2015-08-13	Yes	Discarded	NO	YES	1	2015-08-18	2015-08-13		unk	11	10-14y	0	1	1	32	2015	0	0	10	2005	1
1_4	4	NA	F	2015-09-10	NEG	NEG	2015-09-04	YES	Discarded	NO	YES	1	2015-09-10	2015-09-04		unk	4	1-4y	0	1	1	35	2015	0	0	3	2012	1
1_4	1	NA	F	2015-09-17	NEG	NEG	2015-09-15	YES	Discarded	NO	YES	1	2015-09-17	2015-09-15		unk	1	1-4y	0	1	1	37	2015	0	0	0	2015	1
5_9	5	NA	F	2015-09-17	NEG	NEG	2015-09-14	YES	Discarded	NO	YES	1	2015-09-17	2015-09-14		unk	5	5-9y	0	1	1	37	2015	0	0	4	2011	1
6-12m	0	NA	F	2015-09-30	NEG	NEG	2015-09-22	YES	Discarded	NO	YES	1	2015-09-30	2015-09-22		unk	0	6-12m	0	1	1	38	2015	0	0	-1	2016	0
1_4	1	NA	F	2015-10-07	NEG	NEG	2015-09-25	Yes	Discarded	NO	YES	1	2015-10-07	2015-09-25		unk	1	1-4y	0	1	1	38	2015	0	0	0	2015	1
1_4	1	NA	F	2015-10-12	NEG	NEG	2015-10-07	Yes	Discarded	NO	YES	1	2015-10-12	2015-10-07		unk	1	1-4y	0	1	1	40	2015	0	0	0	2015	1
1_4	3	NA	F	2015-10-14	NEG	NEG	2015-10-09	Yes	Discarded	NO	YES	1	2015-10-14	2015-10-09		unk	3	1-4y	0	1	1	40	2015	0	0	2	2013	1
5_9	6	NA	F	2015-10-14	NEG	NEG	2015-10-09	Yes	Discarded	NO	YES	1	2015-10-14	2015-10-09		unk	6	5-9y	0	1	1	40	2015	0	0	5	2010	1
1_4	3	NA	F	2015-10-23	NEG	NEG	2015-10-15	Yes	Discarded	NO	YES	1	2015-10-23	2015-10-15		unk	3	1-4y	0	1	1	41	2015	0	0	2	2013	1
6-12m	0	NA	F	2015-10-30	NEG	NEG	2015-10-23	Yes	Discarded	NO	YES	1	2015-10-30	2015-10-23		unk	0	6-12m	0	1	1	42	2015	0	0	-1	2016	0
5_9	9	NA	F	2015-10-28	NEG	NEG	2015-10-21	Yes	Discarded	NO	YES	1	2015-10-28	2015-10-21		unk	9	5-9y	0	1	1	42	2015	0	0	8	2007	1
1_4	3	NA	F	2015-10-27	NEG	NEG	2015-10-15	Yes	Discarded	NO	YES	1	2015-10-27	2015-10-15		unk	3	1-4y	0	1	1	41	2015	0	0	2	2013	1
5_9	7	NA	F	2015-11-03	NEG	NEG	2015-10-27	YES	Discarded	NO	YES	1	2015-11-03	2015-10-27		unk	7	5-9y	0	1	1	43	2015	0	0	6	2009	1
5_9	6	NA	F	2015-11-06	NEG	NEG	2015-10-10	YES	Discarded	NO	YES	1	2015-11-06	2015-10-10		unk	6	5-9y	0	1	1	40	2015	0	0	5	2010	1
10_14	10	NA	F	2015-11-13	NEG	NEG	2015-11-09	YES	Discarded	NO	YES	1	2015-11-13	2015-11-09		unk	10	10-14y	0	1	1	45	2015	0	0	9	2006	1
1_4	2	NA	F	2015-11-13	NEG	NEG	2015-11-09	YES	Discarded	NO	YES	1	2015-11-13	2015-11-09		unk	2	1-4y	0	1	1	45	2015	0	0	1	2014	1
5_9	5	NA	F	2015-11-10	NEG	NEG	2015-11-04	YES	Discarded	NO	YES	1	2015-11-10	2015-11-04		unk	5	5-9y	0	1	1	44	2015	0	0	4	2011	1
1_4	2	NA	F	2015-11-11	NEG	POS	2015-11-05	YES	Discarded	NO	YES	1	2015-11-11	2015-11-05		unk	2	1-4y	0	1	1	44	2015	0	0	1	2014	1
1_4	3	NA	F	2015-11-24	NEG	NEG	2015-11-16	YES	Discarded	NO	YES	1	2015-11-24	2015-11-16		unk	3	1-4y	0	1	1	46	2015	0	0	2	2013	1
6-12m	0	NA	F	2015-11-13	EQ	NEG	2015-11-09	YES	NA	NA	YES	1	2015-11-13	2015-11-09		unk	0	6-12m	0	1	1	45	2015			-1	2016	0
6-12m	0	NA	F	2015-12-02	NEG	NEG	2015-11-26	YES	Discarded	NO	YES	1	2015-12-02	2015-11-26		unk	0	6-12m	0	1	1	47	2015	0	0	-1	2016	0
1_4	1	NA	F	2015-11-27	NEG	NEG	2015-11-26	YES	Discarded	NO	YES	1	2015-11-27	2015-11-26		unk	1	1-4y	0	1	1	47	2015	0	0	0	2015	1
5_9	8	NA	F	2015-12-02	NEG	NEG	2015-11-24	YES	Discarded	NO	YES	1	2015-12-02	2015-11-24		unk	8	5-9y	0	1	1	47	2015	0	0	7	2008	1
1_4	1	NA	F	2015-12-23	NEG	NEG	2015-12-09	YES	Discarded	NO	YES	1	2015-12-23	2015-12-09		unk	1	1-4y	0	1	1	49	2015	0	0	0	2015	1
1_4	1	NA	F	2016-01-06	NEG	NEG	2015-12-02	YES	Discarded	NO	YES	1	2016-01-06	2015-12-02		unk	1	1-4y	0	1	1	48	2015	0	0	0	2015	1
1_4	1	NA	F	2015-05-08	NEG	POS	2015-05-02	YES	Discarded	NO	YES	1	2015-05-08	2015-05-02		unk	1	1-4y	0	1	1	17	2015	0	0	0	2015	1
6-12m	0	NA	F	2015-07-10	POS	NEG	2015-07-07	YES	Discarded	NO	YES	1	2015-07-10	2015-07-07		unk	0	6-12m	0	1	1	27	2015	0	0	-1	2016	0
5_9	8	NA	F	2015-07-31	NEG	POS	2015-07-28	YES	Discarded	NO	YES	1	2015-07-31	2015-07-28		unk	8	5-9y	0	1	1	30	2015	0	0	7	2008	1
5_9	7	NA	F	2015-07-24	NEG	POS	2015-07-20	YES	Discarded	NO	YES	1	2015-07-24	2015-07-20		unk	7	5-9y	0	1	1	29	2015	0	0	6	2009	1
1_4	3	NA	F	2015-09-02	NEG	POS	2015-08-24	YES	Discarded	NO	YES	1	2015-09-02	2015-08-24		unk	3	1-4y	0	1	1	34	2015	0	0	2	2013	1
1_4	4	NA	F	2015-09-03	NEG	POS	2015-08-25	YES	Discarded	NO	YES	1	2015-09-03	2015-08-25		unk	4	1-4y	0	1	1	34	2015	0	0	3	2012	1
5_9	6	NA	F	2015-09-03	NEG	POS	2015-08-25	YES	Discarded	NO	YES	1	2015-09-03	2015-08-25		unk	6	5-9y	0	1	1	34	2015	0	0	5	2010	1
5_9	8	NA	F	2015-09-04	NEG	POS	2015-08-28	YES	Discarded	NO	YES	1	2015-09-04	2015-08-28		unk	8	5-9y	0	1	1	34	2015	0	0	7	2008	1
1_4	1	NA	F	2015-09-14	NEG	POS	2015-09-09	YES	Discarded	NO	YES	1	2015-09-14	2015-09-09		unk	1	1-4y	0	1	1	36	2015	0	0	0	2015	1
6-12m	0	NA	F	2015-09-21	NEG	POS	2015-09-17	YES	Discarded	NO	YES	1	2015-09-21	2015-09-17		unk	0	6-12m	0	1	1	37	2015	0	0	-1	2016	0
1_4	1	NA	F	2015-12-07	NEG	POS	2015-11-30	YES	Discarded	NO	YES	1	2015-12-07	2015-11-30		unk	1	1-4y	0	1	1	48	2015	0	0	0	2015	1
1_4	2	NA	F	2015-12-28	NEG	POS	2015-12-22	YES	Discarded	NO	YES	1	2015-12-28	2015-12-22		unk	2	1-4y	0	1	1	51	2015	0	0	1	2014	1
6-12M	0	NA	F	2016-01-13	EQ	NEG	2016-01-08	YES	NA	NA	YES	1	2016-01-13	2016-01-08		unk	0	6-12m	0	1	1	1	2016			-1	2017	0
6-12M	0	NA	F	2016-01-15	NEG	NEG	2016-01-11	YES	Discarded	NO	YES	1	2016-01-15	2016-01-11		unk	0	6-12m	0	1	1	2	2016	0	0	-1	2017	0
1_4	1	NA	F	2016-01-15	NEG	NEG	2016-01-08	YES	Discarded	NO	YES	1	2016-01-15	2016-01-08		unk	1	1-4y	0	1	1	1	2016	0	0	0	2016	0
1_4	3	NA	F	2016-01-15	NEG	NEG	2016-01-11	YES	Discarded	NO	YES	1	2016-01-15	2016-01-11		unk	3	1-4y	0	1	1	2	2016	0	0	2	2014	1
NA	NA	NA	F	2016-01-29	NEG	NEG	2016-01-25	YES	Discarded	NO	YES	1	2016-01-29	2016-01-25		unk			0	1	1	4	2016	0	0			0
6-12M	0	NA	F	2016-02-03	POS	NEG	2016-01-28	YES	Discarded	NO	YES	1	2016-02-03	2016-01-28		unk	0	6-12m	0	1	1	4	2016	0	0	-1	2017	0
1_4	1	NA	F	2016-02-03	NEG	NEG	2016-01-28	YES	Discarded	NO	YES	1	2016-02-03	2016-01-28		unk	1	1-4y	0	1	1	4	2016	0	0	0	2016	0
6-12M	0	NA	F	2016-02-19	EQ	NEG	2016-02-10	YES	NA	NA	YES	1	2016-02-19	2016-02-10		unk	0	6-12m	0	1	1	6	2016			-1	2017	0
1_4	2	NA	F	2016-03-04	NEG	NEG	2016-02-29	YES	Discarded	NO	YES	1	2016-03-04	2016-02-29		unk	2	1-4y	0	1	1	9	2016	0	0	1	2015	1
1_4	3	NA	F	2016-03-04	NEG	NEG	2016-02-24	YES	Discarded	NO	YES	1	2016-03-04	2016-02-24		unk	3	1-4y	0	1	1	8	2016	0	0	2	2014	1
6-12M	0	NA	F	2016-03-10	POS	NEG	2016-03-01	NO	Discarded	NO	YES	1	2016-03-10	2016-03-01		unk	0	6-12m	0	1	1	9	2016	0	0	-1	2017	0
5_9	6	NA	F	2016-03-14	NEG	NEG	2016-03-09	YES	Discarded	NO	YES	1	2016-03-14	2016-03-09		unk	6	5-9y	0	1	1	10	2016	0	0	5	2011	1
5_9	6	NA	F	2016-03-14	NEG	NEG	2016-03-09	YES	Discarded	NO	YES	1	2016-03-14	2016-03-09		unk	6	5-9y	0	1	1	10	2016	0	0	5	2011	1
1_4	2	NA	F	2016-03-17	NEG	NEG	2016-02-26	YES	Discarded	NO	YES	1	2016-03-17	2016-02-26		unk	2	1-4y	0	1	1	8	2016	0	0	1	2015	1
1_4	1	NA	F	2016-03-22	NEG	POS	2016-03-16	YES	Discarded	NO	YES	1	2016-03-22	2016-03-16		unk	1	1-4y	0	1	1	11	2016	0	0	0	2016	0
5_9	5	NA	F	2016-04-01	NEG	NEG	2016-03-29	YES	Discarded	NO	YES	1	2016-04-01	2016-03-29		unk	5	5-9y	0	1	1	13	2016	0	0	4	2012	1
5_9	5	NA	F	2016-04-05	NEG	NEG	2016-03-31	YES	Discarded	NO	YES	1	2016-04-05	2016-03-31		unk	5	5-9y	0	1	1	13	2016	0	0	4	2012	1
1_4	1	NA	F	2016-04-08	NEG	NEG	2016-04-05	YES	Discarded	NO	YES	1	2016-04-08	2016-04-05		unk	1	1-4y	0	1	1	14	2016	0	0	0	2016	0
1_4	3	NA	F	2016-04-13	NEG	NEG	2016-04-04	YES	Discarded	NO	YES	1	2016-04-13	2016-04-04		unk	3	1-4y	0	1	1	14	2016	0	0	2	2014	1
1_4	1	NA	F	2016-04-15	NEG	NEG	2016-03-08	YES	Discarded	NO	YES	1	2016-04-15	2016-03-08		unk	1	1-4y	0	1	1	10	2016	0	0	0	2016	0
5_9	8	NA	F	2016-04-15	NEG	NEG	2016-04-11	YES	Discarded	NO	YES	1	2016-04-15	2016-04-11		unk	8	5-9y	0	1	1	15	2016	0	0	7	2009	1
5_9	8	NA	F	2016-04-18	NEG	NEG	2016-04-14	YES	Discarded	NO	YES	1	2016-04-18	2016-04-14		unk	8	5-9y	0	1	1	15	2016	0	0	7	2009	1
6-12M	0	NA	F	2016-05-06	POS	NEG	2016-04-22	YES	Discarded	NO	YES	1	2016-05-06	2016-04-22		unk	0	6-12m	0	1	1	16	2016	0	0	-1	2017	0
6-12M	0	NA	F	2016-05-06	EQ	NEG	2016-04-23	YES	NA	NA	YES	1	2016-05-06	2016-04-23		unk	0	6-12m	0	1	1	16	2016			-1	2017	0
1_4	1	NA	F	2016-05-10	NEG	NEG	2016-05-04	YES	Discarded	NO	YES	1	2016-05-10	2016-05-04		unk	1	1-4y	0	1	1	18	2016	0	0	0	2016	0
5_9	7	NA	F	2016-05-12	NEG	NEG	2016-05-06	YES	Discarded	NO	YES	1	2016-05-12	2016-05-06		unk	7	5-9y	0	1	1	18	2016	0	0	6	2010	1
1_4	1	NA	F	2016-05-16	NEG	NEG	2016-05-11	YES	Discarded	NO	YES	1	2016-05-16	2016-05-11		unk	1	1-4y	0	1	1	19	2016	0	0	0	2016	0
5_9	5	NA	F	2016-05-25	NEG	POS	2016-05-16	YES	Discarded	NO	YES	1	2016-05-25	2016-05-16		unk	5	5-9y	0	1	1	20	2016	0	0	4	2012	1
20_44	30	NA	F	2016-05-26	NEG	NEG	2016-05-03	YES	Discarded	NO	YES	1	2016-05-26	2016-05-03		unk	30	20-44y	0	1	1	18	2016	0	0	29	1987	1
5_9	7	NA	F	2016-06-01	NEG	NEG	2016-05-27	YES	Discarded	NO	YES	1	2016-06-01	2016-05-27		unk	7	5-9y	0	1	1	21	2016	0	0	6	2010	1
5_9	5	NA	F	2016-06-09	NEG	POS	2016-06-01	YES	Discarded	NO	YES	1	2016-06-09	2016-06-01		unk	5	5-9y	0	1	1	22	2016	0	0	4	2012	1
1_4	3	NA	F	2016-06-17	NEG	NEG	2016-06-02	YES	Discarded	NO	YES	1	2016-06-17	2016-06-02		unk	3	1-4y	0	1	1	22	2016	0	0	2	2014	1
1_4	3	NA	F	2016-06-24	NEG	POS	2016-06-21	YES	Discarded	NO	YES	1	2016-06-24	2016-06-21		unk	3	1-4y	0	1	1	25	2016	0	0	2	2014	1
6-12M	0	NA	F	2016-06-27	NEG	NEG	2016-06-19	YES	Discarded	NO	YES	1	2016-06-27	2016-06-19		unk	0	6-12m	0	1	1	25	2016	0	0	-1	2017	0
1_4	1	NA	F	2016-06-27	NEG	NEG	2016-06-15	YES	Discarded	NO	YES	1	2016-06-27	2016-06-15		unk	1	1-4y	0	1	1	24	2016	0	0	0	2016	0
1_4	2	NA	F	2016-07-01	NEG	POS	2016-06-27	YES	Discarded	NO	YES	1	2016-07-01	2016-06-27		unk	2	1-4y	0	1	1	26	2016	0	0	1	2015	1
5_9	5	NA	F	2016-07-01	NEG	NEG	2016-06-29	YES	Discarded	NO	YES	1	2016-07-01	2016-06-29		unk	5	5-9y	0	1	1	26	2016	0	0	4	2012	1
>45	54	NA	F	2016-07-13	NEG	NEG	2016-07-01	YES	Discarded	NO	YES	1	2016-07-13	2016-07-01		unk	54	>45y	0	1	1	26	2016	0	0	53	1963	1
6-12M	0	NA	F	2016-07-25	NEG	NEG	2016-07-20	YES	Discarded	NO	YES	1	2016-07-25	2016-07-20		unk	0	6-12m	0	1	1	29	2016	0	0	-1	2017	0
5_9	5	NA	F	2016-07-28	NEG	NEG	2016-07-25	YES	Discarded	NO	YES	1	2016-07-28	2016-07-25		unk	5	5-9y	0	1	1	30	2016	0	0	4	2012	1
1_4	1	NA	F	2016-08-01	NEG	POS	2016-07-21	YES	Discarded	NO	YES	1	2016-08-01	2016-07-21		unk	1	1-4y	0	1	1	29	2016	0	0	0	2016	0
1_4	4	NA	F	2016-08-08	NEG	NEG	2016-07-28	YES	Discarded	NO	YES	1	2016-08-08	2016-07-28		unk	4	1-4y	0	1	1	30	2016	0	0	3	2013	1
1_4	4	NA	F	2016-08-24	NEG	POS	2016-08-22	YES	Discarded	NO	YES	1	2016-08-24	2016-08-22		unk	4	1-4y	0	1	1	34	2016	0	0	3	2013	1
1_4	3	NA	F	2016-08-24	NEG	EQ	2016-08-11	YES	Discarded	NO	YES	1	2016-08-24	2016-08-11		unk	3	1-4y	0	1	1	32	2016	0	0	2	2014	1
1_4	3	NA	F	2016-08-30	NEG	NEG	2016-08-24	YES	Discarded	NO	YES	1	2016-08-30	2016-08-24		unk	3	1-4y	0	1	1	34	2016	0	0	2	2014	1
5_9	7	NA	F	2016-09-30	NEG	POS	2016-09-15	YES	Discarded	NO	YES	1	2016-09-30	2016-09-15		unk	7	5-9y	0	1	1	37	2016	0	0	6	2010	1
5_9	5	NA	F	2016-09-30	NEG	POS	2016-09-07	YES	Discarded	NO	YES	1	2016-09-30	2016-09-07		unk	5	5-9y	0	1	1	36	2016	0	0	4	2012	1
1_4	2	NA	F	2016-09-30	NEG	POS	2016-09-26	YES	Discarded	NO	YES	1	2016-09-30	2016-09-26		unk	2	1-4y	0	1	1	39	2016	0	0	1	2015	1
1_4	4	NA	F	2016-10-04	NEG	POS	2016-09-28	YES	Discarded	NO	YES	1	2016-10-04	2016-09-28		unk	4	1-4y	0	1	1	39	2016	0	0	3	2013	1
5_9	5	NA	F	2016-10-10	NEG	NEG	2016-10-04	YES	Discarded	NO	YES	1	2016-10-10	2016-10-04		unk	5	5-9y	0	1	1	40	2016	0	0	4	2012	1
1_4	2	NA	F	2016-10-27	NEG	POS	2016-10-24	YES	Discarded	NO	YES	1	2016-10-27	2016-10-24		unk	2	1-4y	0	1	1	43	2016	0	0	1	2015	1
5_9	5	NA	F	2016-12-15	NEG	NEG	2016-12-12	YES	Discarded	NO	YES	1	2016-12-15	2016-12-12		unk	5	5-9y	0	1	1	50	2016	0	0	4	2012	1
6-12m	0	NA	F	2017-01-24	POS	NEG	2017-01-22	YES	Discarded	NO	YES	1	2017-01-24	2017-01-22		unk	0	6-12m	0	1	1	4	2017	0	0	-1	2018	0
5_9	5	NA	F	2017-01-31	NEG	EQ	2017-01-25	YES	Discarded	NO	YES	1	2017-01-31	2017-01-25		unk	5	5-9y	0	1	1	4	2017	0	0	4	2013	1
1_4	1	NA	F	2017-02-08	NEG	NEG	2017-02-02	YES	Discarded	NO	YES	1	2017-02-08	2017-02-02		unk	1	1-4y	0	1	1	5	2017	0	0	0	2017	0
5_9	9	NA	F	2017-02-10	NEG	NEG	2017-02-08	YES	Discarded	NO	YES	1	2017-02-10	2017-02-08		unk	9	5-9y	0	1	1	6	2017	0	0	8	2009	1
5_9	5	NA	F	2017-02-13	NEG	NEG	2017-02-08	YES	Discarded	NO	YES	1	2017-02-13	2017-02-08		unk	5	5-9y	0	1	1	6	2017	0	0	4	2013	1
1_4	1	NA	F	2017-02-14	NEG	NEG	2017-02-08	YES	Discarded	NO	YES	1	2017-02-14	2017-02-08		unk	1	1-4y	0	1	1	6	2017	0	0	0	2017	0
5_9	6	NA	F	2017-02-23	NEG	NEG	2017-02-20	YES	Discarded	NO	YES	1	2017-02-23	2017-02-20		unk	6	5-9y	0	1	1	8	2017	0	0	5	2012	1
20_44	32	NA	F	2017-02-21	POS	NA	2017-02-19	YES	Confirmed Measles Case	YES	YES	1	2017-02-21	2017-02-19		unk	32	20-44y	0	1	1	8	2017	1	1	31	1986	1
20_44	25	NA	F	2017-02-27	NEG	NEG	2017-02-22	YES	Confirmed Measles Case	YES	YES	1	2017-02-27	2017-02-22		unk	25	20-44y	0	1	1	8	2017	1	1	24	1993	1
5_9	5	NA	F	2017-02-28	NEG	NEG	2017-02-23	YES	Discarded	NO	YES	1	2017-02-28	2017-02-23		unk	5	5-9y	0	1	1	8	2017	0	0	4	2013	1
1_4	1	NA	F	2017-03-07	NEG	NEG	2017-03-02	YES	Discarded	NO	YES	1	2017-03-07	2017-03-02		unk	1	1-4y	0	1	1	9	2017	0	0	0	2017	0
10_14	10	NA	F	2017-03-08	NEG	NEG	2017-03-03	YES	Discarded	NO	YES	1	2017-03-08	2017-03-03		unk	10	10-14y	0	1	1	9	2017	0	0	9	2008	1
1_4	2	NA	F	2017-03-09	NEG	NEG	2017-03-06	YES	Discarded	NO	YES	1	2017-03-09	2017-03-06		unk	2	1-4y	0	1	1	10	2017	0	0	1	2016	0
6-12m	0	NA	F	2017-03-09	NEG	NEG	2017-03-02	YES	Discarded	NO	YES	1	2017-03-09	2017-03-02		unk	0	6-12m	0	1	1	9	2017	0	0	-1	2018	0
6-12m	0	NA	F	2017-03-17	NEG	NEG	2017-03-14	YES	Discarded	NO	YES	1	2017-03-17	2017-03-14		unk	0	6-12m	0	1	1	11	2017	0	0	-1	2018	0
1_4	4	NA	F	2017-03-22	NEG	NEG	2017-03-17	YES	Discarded	NO	YES	1	2017-03-22	2017-03-17		unk	4	1-4y	0	1	1	11	2017	0	0	3	2014	1
1_4	4	NA	F	2017-03-22	NEG	NEG	2017-03-16	YES	Discarded	NO	YES	1	2017-03-22	2017-03-16		unk	4	1-4y	0	1	1	11	2017	0	0	3	2014	1
1_4	1	NA	F	2017-03-28	POS	NEG	2017-03-24	NO	Confirmed Measles Case	YES	YES	1	2017-03-28	2017-03-24		unk	1	1-4y	0	1	1	12	2017	1	1	0	2017	0
1_4	4	NA	F	2017-03-30	NEG	NEG	2017-03-23	YES	Discarded	NO	YES	1	2017-03-30	2017-03-23		unk	4	1-4y	0	1	1	12	2017	0	0	3	2014	1
6-12m	0	NA	F	2017-03-31	NEG	NEG	2017-03-28	YES	Discarded	NO	YES	1	2017-03-31	2017-03-28		unk	0	6-12m	0	1	1	13	2017	0	0	-1	2018	0
20_44	25	NA	F	2017-04-06	NEG	POS	2017-03-30	YES	Discarded	NO	YES	1	2017-04-06	2017-03-30		unk	25	20-44y	0	1	1	13	2017	0	0	24	1993	1
5_9	5	NA	F	2017-04-05	NEG	NEG	2017-04-03	YES	Discarded	NO	YES	1	2017-04-05	2017-04-03		unk	5	5-9y	0	1	1	14	2017	0	0	4	2013	1
1_4	1	NA	F	2017-04-05	NEG	NEG	2017-03-30	YES	Discarded	NO	YES	1	2017-04-05	2017-03-30		unk	1	1-4y	0	1	1	13	2017	0	0	0	2017	0
6-12m	0	NA	F	2017-04-12	NEG	NEG	2017-04-06	YES	Discarded	NO	YES	1	2017-04-12	2017-04-06		unk	0	6-12m	0	1	1	14	2017	0	0	-1	2018	0
5_9	9	NA	F	2017-04-20	NEG	NEG	2017-04-03	YES	Discarded	NO	YES	1	2017-04-20	2017-04-03		unk	9	5-9y	0	1	1	14	2017	0	0	8	2009	1
1_4	4	NA	F	2017-05-04	NEG	NEG	2017-04-24	YES	Discarded	NO	YES	1	2017-05-04	2017-04-24		unk	4	1-4y	0	1	1	17	2017	0	0	3	2014	1
5_9	7	NA	F	2017-05-05	NEG	NEG	2017-04-24	YES	Discarded	NO	YES	1	2017-05-05	2017-04-24		unk	7	5-9y	0	1	1	17	2017	0	0	6	2011	1
5_9	7	NA	F	2017-05-09	NEG	EQ	2017-05-04	YES	Discarded	NO	YES	1	2017-05-09	2017-05-04		unk	7	5-9y	0	1	1	18	2017	0	0	6	2011	1
1_4	4	NA	F	2017-05-25	NEG	NEG	2017-05-23	YES	Discarded	NO	YES	1	2017-05-25	2017-05-23		unk	4	1-4y	0	1	1	21	2017	0	0	3	2014	1
1_4	2	NA	F	2017-06-06	NEG	NEG	2017-06-01	YES	Discarded	NO	YES	1	2017-06-06	2017-06-01		unk	2	1-4y	0	1	1	22	2017	0	0	1	2016	0
6-12m	0	NA	F	2017-06-09	NEG	NEG	2017-06-06	YES	Discarded	NO	YES	1	2017-06-09	2017-06-06		unk	0	6-12m	0	1	1	23	2017	0	0	-1	2018	0
1_4	1	NA	F	2017-06-22	NEG	EQ	2017-06-19	YES	Discarded	NO	YES	1	2017-06-22	2017-06-19		unk	1	1-4y	0	1	1	25	2017	0	0	0	2017	0
5_9	7	NA	F	2017-06-27	NEG	POS	2017-06-22	yes	Discarded	NO	YES	1	2017-06-27	2017-06-22		unk	7	5-9y	0	1	1	25	2017	0	0	6	2011	1
1_4	4	NA	F	2017-06-29	NEG	NEG	2017-06-26	yes	Discarded	NO	YES	1	2017-06-29	2017-06-26		unk	4	1-4y	0	1	1	26	2017	0	0	3	2014	1
5_9	5	NA	F	2017-06-29	NEG	POS	2017-06-26	yes	Discarded	NO	YES	1	2017-06-29	2017-06-26		unk	5	5-9y	0	1	1	26	2017	0	0	4	2013	1
5_9	9	NA	F	2017-07-03	NEG	NEG	2017-06-21	YES	Discarded	NO	YES	1	2017-07-03	2017-06-21		unk	9	5-9y	0	1	1	25	2017	0	0	8	2009	1
5_9	6	NA	F	2017-08-11	NEG	NEG	2017-08-07	yes	Discarded	NO	YES	1	2017-08-11	2017-08-07		unk	6	5-9y	0	1	1	32	2017	0	0	5	2012	1
20_44	40	NA	F	2017-08-15	POS	NEG	2017-08-08	YES	Confirmed Measles Case	YES	YES	1	2017-08-15	2017-08-08		unk	40	20-44y	0	1	1	32	2017	1	1	39	1978	1
5_9	7	NA	F	2017-08-15	NEG	POS	2017-08-07	yes	Discarded	NO	YES	1	2017-08-15	2017-08-07		unk	7	5-9y	0	1	1	32	2017	0	0	6	2011	1
1_4	4	NA	F	2017-08-24	NEG	POS	2017-08-21	yes	Discarded	NO	YES	1	2017-08-24	2017-08-21		unk	4	1-4y	0	1	1	34	2017	0	0	3	2014	1
5_9	7	NA	F	2017-09-06	NEG	EQ	2017-09-04	yes	Discarded	NO	YES	1	2017-09-06	2017-09-04		unk	7	5-9y	0	1	1	36	2017	0	0	6	2011	1
5_9	5	NA	F	2017-09-08	NEG	NEG	2017-09-04	yes	Discarded	NO	YES	1	2017-09-08	2017-09-04		unk	5	5-9y	0	1	1	36	2017	0	0	4	2013	1
1_4	3	NA	F	2017-09-14	NEG	NEG	2017-09-11	yes	Discarded	NO	YES	1	2017-09-14	2017-09-11		unk	3	1-4y	0	1	1	37	2017	0	0	2	2015	1
6-12m	0	NA	F	2017-09-18	NEG	EQ	2017-09-14	Yes	Discarded	NO	YES	1	2017-09-18	2017-09-14		unk	0	6-12m	0	1	1	37	2017	0	0	-1	2018	0
10_14	10	NA	F	2017-09-20	NEG	NEG	2017-09-14	Yes	Discarded	NO	YES	1	2017-09-20	2017-09-14		unk	10	10-14y	0	1	1	37	2017	0	0	9	2008	1
6-12m	0	NA	F	2017-09-27	NEG	NEG	2017-09-21	Yes	Discarded	NO	YES	1	2017-09-27	2017-09-21		unk	0	6-12m	0	1	1	38	2017	0	0	-1	2018	0
15_19	16	NA	F	2017-09-28	NEG	POS	2017-09-22	Yes	Discarded	NO	YES	1	2017-09-28	2017-09-22		unk	16	15-19y	0	1	1	38	2017	0	0	15	2002	1
1_4	1	NA	F	2017-09-28	NEG	NEG	2017-09-21	Yes	Discarded	NO	YES	1	2017-09-28	2017-09-21		unk	1	1-4y	0	1	1	38	2017	0	0	0	2017	0
5_9	5	NA	F	2017-09-29	NEG	POS	2017-09-22	Yes	Discarded	NO	YES	1	2017-09-29	2017-09-22		unk	5	5-9y	0	1	1	38	2017	0	0	4	2013	1
6-12m	0	NA	F	2017-09-29	NEG	NEG	2017-09-24	Yes	Discarded	NO	YES	1	2017-09-29	2017-09-24		unk	0	6-12m	0	1	1	39	2017	0	0	-1	2018	0
5_9	8	NA	F	2017-10-02	NEG	POS	2017-09-26	Yes	Discarded	NO	YES	1	2017-10-02	2017-09-26		unk	8	5-9y	0	1	1	39	2017	0	0	7	2010	1
6-12m	0	NA	F	2017-10-05	NEG	NEG	2017-10-02	YES	Discarded	NO	YES	1	2017-10-05	2017-10-02		unk	0	6-12m	0	1	1	40	2017	0	0	-1	2018	0
5_9	6	NA	F	2017-10-24	NEG	EQ	2017-10-20	YES	Discarded	NO	YES	1	2017-10-24	2017-10-20		unk	6	5-9y	0	1	1	42	2017	0	0	5	2012	1
5_9	6	NA	F	2017-10-24	NEG	NEG	2017-09-30	YES	Discarded	NO	YES	1	2017-10-24	2017-09-30		unk	6	5-9y	0	1	1	39	2017	0	0	5	2012	1
1_4	4	NA	F	2017-10-25	NEG	POS	2017-10-21	YES	Discarded	NO	YES	1	2017-10-25	2017-10-21		unk	4	1-4y	0	1	1	42	2017	0	0	3	2014	1
1_4	3	NA	F	2017-11-03	NEG	POS	2017-10-30	YES	Discarded	NO	YES	1	2017-11-03	2017-10-30		unk	3	1-4y	0	1	1	44	2017	0	0	2	2015	1
6-12m	0	NA	F	2017-11-03	NEG	NEG	2017-10-27	YES	Discarded	NO	YES	1	2017-11-03	2017-10-27		unk	0	6-12m	0	1	1	43	2017	0	0	-1	2018	0
1_4	4	NA	F	2017-11-07	NEG	EQ	2017-11-04	YES	Discarded	NO	YES	1	2017-11-07	2017-11-04		unk	4	1-4y	0	1	1	44	2017	0	0	3	2014	1
NA	NA	NA	F	2017-11-07	NEG	NEG	2017-11-02	YES	Discarded	NO	YES	1	2017-11-07	2017-11-02		unk			0	1	1	44	2017	0	0			0
5_9	6	NA	F	2017-11-09	NEG	POS	2017-11-03	YES	Discarded	NO	YES	1	2017-11-09	2017-11-03		unk	6	5-9y	0	1	1	44	2017	0	0	5	2012	1
1_4	4	NA	F	2017-11-10	NEG	POS	2017-11-07	YES	Discarded	NO	YES	1	2017-11-10	2017-11-07		unk	4	1-4y	0	1	1	45	2017	0	0	3	2014	1
1_4	4	NA	F	2017-11-10	NEG	NEG	2017-11-04	YES	Discarded	NO	YES	1	2017-11-10	2017-11-04		unk	4	1-4y	0	1	1	44	2017	0	0	3	2014	1
5_9	9	NA	F	2017-11-14	NEG	POS	2017-11-08	YES	Discarded	NO	YES	1	2017-11-14	2017-11-08		unk	9	5-9y	0	1	1	45	2017	0	0	8	2009	1
6-12m	0	NA	F	2017-11-27	NEG	POS	2017-11-22	YES	Discarded	NO	YES	1	2017-11-27	2017-11-22		unk	0	6-12m	0	1	1	47	2017	0	0	-1	2018	0
10_14	14	NA	F	2017-11-15	NEG	POS	2017-11-13	YES	Discarded	NO	YES	1	2017-11-15	2017-11-13		unk	14	10-14y	0	1	1	46	2017	0	0	13	2004	1
5_9	5	NA	F	2017-11-16	NEG	POS	2017-11-10	YES	Discarded	NO	YES	1	2017-11-16	2017-11-10		unk	5	5-9y	0	1	1	45	2017	0	0	4	2013	1
6-12m	0	NA	F	2017-11-16	NEG	NEG	2017-11-13	YES	Discarded	NO	YES	1	2017-11-16	2017-11-13		unk	0	6-12m	0	1	1	46	2017	0	0	-1	2018	0
5_9	5	NA	F	2017-11-17	NEG	POS	2017-11-15	YES	Discarded	NO	YES	1	2017-11-17	2017-11-15		unk	5	5-9y	0	1	1	46	2017	0	0	4	2013	1
1_4	1	NA	F	2017-11-20	NEG	NEG	2017-11-10	YES	Discarded	NO	YES	1	2017-11-20	2017-11-10		unk	1	1-4y	0	1	1	45	2017	0	0	0	2017	0
6-12m	0	NA	F	2017-11-21	NEG	NEG	2017-11-15	YES	Discarded	NO	YES	1	2017-11-21	2017-11-15		unk	0	6-12m	0	1	1	46	2017	0	0	-1	2018	0
1_4	1	NA	F	2017-12-04	NEG	EQ	2017-11-27	Yes	Discarded	NO	YES	1	2017-12-04	2017-11-27		unk	1	1-4y	0	1	1	48	2017	0	0	0	2017	0
15_19	15	NA	F	2017-12-06	NEG	NEG	2017-12-03	Yes	Discarded	NO	YES	1	2017-12-06	2017-12-03		unk	15	15-19y	0	1	1	49	2017	0	0	14	2003	1
1_4	3	NA	F	2017-12-08	NEG	POS	2017-12-01	YES	Discarded	NO	YES	1	2017-12-08	2017-12-01		unk	3	1-4y	0	1	1	48	2017	0	0	2	2015	1
5_9	6	NA	F	2017-12-18	NEG	POS	2017-12-13	YES	Discarded	NO	YES	1	2017-12-18	2017-12-13		unk	6	5-9y	0	1	1	50	2017	0	0	5	2012	1
1_4	3	NA	F	2017-12-19	NEG	POS	2017-12-12	YES	Discarded	NO	YES	1	2017-12-19	2017-12-12		unk	3	1-4y	0	1	1	50	2017	0	0	2	2015	1
6-12m	0	NA	F	2017-12-22	EQ	NEG	2017-12-16	Yes	NA	NA	YES	1	2017-12-22	2017-12-16		unk	0	6-12m	0	1	1	50	2017			-1	2018	0
1_4	1	NA	F	2018-01-17	NEG	NEG	2018-01-09	YES	Discarded	NO	YES	1	2018-01-17	2018-01-09		unk	1	1-4y	0	1	1	2	2018	0	0	0	2018	0
6-12M	0	NA	F	2018-01-22	NEG	NEG	2018-01-18	YES	Discarded	NO	YES	1	2018-01-22	2018-01-18		unk	0	6-12m	0	1	1	3	2018	0	0	-1	2019	0
6-12M	0	NA	F	2018-01-24	NEG	NEG	2018-01-17	YES	Discarded	NO	YES	1	2018-01-24	2018-01-17		unk	0	6-12m	0	1	1	3	2018	0	0	-1	2019	0
6-12M	0	NA	F	2018-01-25	NEG	NEG	2018-01-19	YES	Discarded	NO	YES	1	2018-01-25	2018-01-19		unk	0	6-12m	0	1	1	3	2018	0	0	-1	2019	0
1_4	3	NA	F	2018-01-31	NEG	NEG	2018-01-29	YES	Discarded	NO	YES	1	2018-01-31	2018-01-29		unk	3	1-4y	0	1	1	5	2018	0	0	2	2016	0
6-12M	0	NA	F	2018-02-15	POS	NEG	2018-02-09	YES	Discarded	NO	YES	1	2018-02-15	2018-02-09		unk	0	6-12m	0	1	1	6	2018	0	0	-1	2019	0
6-12M	0	NA	F	2018-02-16	NEG	NEG	2018-02-13	YES	Discarded	NO	YES	1	2018-02-16	2018-02-13		unk	0	6-12m	0	1	1	7	2018	0	0	-1	2019	0
10_14	10	NA	F	2018-02-16	NEG	NEG	2018-02-13	YES	Discarded	NO	YES	1	2018-02-16	2018-02-13		unk	10	10-14y	0	1	1	7	2018	0	0	9	2009	1
1_4	2	NA	F	2018-02-19	NEG	NEG	2018-02-14	YES	Discarded	NO	YES	1	2018-02-19	2018-02-14		unk	2	1-4y	0	1	1	7	2018	0	0	1	2017	0
1_4	1	NA	F	2018-02-22	NEG	NEG	2018-02-18	YES	Discarded	NO	YES	1	2018-02-22	2018-02-18		unk	1	1-4y	0	1	1	8	2018	0	0	0	2018	0
1_4	1	NA	F	2018-02-26	NEG	POS	2018-02-21	YES	Discarded	NO	YES	1	2018-02-26	2018-02-21		unk	1	1-4y	0	1	1	8	2018	0	0	0	2018	0
6-12M	0	NA	F	2018-03-02	NEG	NEG	2018-02-22	YES	Discarded	NO	YES	1	2018-03-02	2018-02-22		unk	0	6-12m	0	1	1	8	2018	0	0	-1	2019	0
1_4	4	NA	F	2018-03-02	EQ	EQ	2018-02-21	YES	NA	NA	YES	1	2018-03-02	2018-02-21		unk	4	1-4y	0	1	1	8	2018			3	2015	1
6-12M	0	NA	F	2018-03-05	NEG	NEG	2018-02-28	YES	Discarded	NO	YES	1	2018-03-05	2018-02-28		unk	0	6-12m	0	1	1	9	2018	0	0	-1	2019	0
1_4	2	NA	F	2018-03-09	NEG	NEG	2018-02-28	YES	Discarded	NO	YES	1	2018-03-09	2018-02-28		unk	2	1-4y	0	1	1	9	2018	0	0	1	2017	0
1_4	1	NA	F	2018-03-15	NEG	NEG	2018-03-12	YES	Discarded	NO	YES	1	2018-03-15	2018-03-12		unk	1	1-4y	0	1	1	11	2018	0	0	0	2018	0
6-12M	0	NA	F	2018-03-16	POS	NEG	2018-03-12	NO	Discarded	NO	YES	1	2018-03-16	2018-03-12		unk	0	6-12m	0	1	1	11	2018	0	0	-1	2019	0
1_4	2	NA	F	2018-03-22	NEG	EQ	2018-03-15	YES	Discarded	NO	YES	1	2018-03-22	2018-03-15		unk	2	1-4y	0	1	1	11	2018	0	0	1	2017	0
1_4	1	NA	F	2018-04-03	NEG	POS	2018-03-26	YES	Discarded	NO	YES	1	2018-04-03	2018-03-26		unk	1	1-4y	0	1	1	13	2018	0	0	0	2018	0
6-12M	0	NA	F	2018-04-06	POS	EQ	2018-03-26	YES	Confirmed Measles Case	YES	YES	1	2018-04-06	2018-03-26		unk	0	6-12m	0	1	1	13	2018	1	1	-1	2019	0
1_4	1	NA	F	2018-04-11	NEG	POS	2018-04-04	YES	Discarded	NO	YES	1	2018-04-11	2018-04-04		unk	1	1-4y	0	1	1	14	2018	0	0	0	2018	0
6-12M	0	NA	F	2018-04-19	NEG	NEG	2018-04-17	YES	Discarded	NO	YES	1	2018-04-19	2018-04-17		unk	0	6-12m	0	1	1	16	2018	0	0	-1	2019	0
1_4	1	NA	F	2018-04-19	EQ	NEG	2018-04-17	NO	NA	NA	YES	1	2018-04-19	2018-04-17		unk	1	1-4y	0	1	1	16	2018			0	2018	0
1_4	4	NA	F	2018-04-24	NEG	NEG	2018-04-19	YES	Discarded	NO	YES	1	2018-04-24	2018-04-19		unk	4	1-4y	0	1	1	16	2018	0	0	3	2015	1
6-12M	0	NA	F	2018-05-03	NEG	NEG	2018-04-26	NO	Discarded	NO	YES	1	2018-05-03	2018-04-26		unk	0	6-12m	0	1	1	17	2018	0	0	-1	2019	0
6-12M	0	NA	F	2018-06-01	NEG	NEG	2018-05-25	YES	Discarded	NO	YES	1	2018-06-01	2018-05-25		unk	0	6-12m	0	1	1	21	2018	0	0	-1	2019	0
10_14	10	NA	F	2018-06-22	NEG	NEG	2018-06-14	YES	Discarded	NO	YES	1	2018-06-22	2018-06-14		unk	10	10-14y	0	1	1	24	2018	0	0	9	2009	1
1_4	0	NA	F	2018-07-02	NEG	NEG	20/06/2018	YES	Discarded	NO	YES	1	2018-07-02	2018-07-02		unk	0	1-4y	0	1	1	27	2018	0	0	-1	2019	0
6-12M	0	NA	F	2018-07-10	NEG	NEG	2018-06-25	YES	Discarded	NO	YES	1	2018-07-10	2018-06-25		unk	0	6-12m	0	1	1	26	2018	0	0	-1	2019	0
1_4	1	NA	F	2018-07-27	NEG	NEG	2018-07-25	YES	Discarded	NO	YES	1	2018-07-27	2018-07-25		unk	1	1-4y	0	1	1	30	2018	0	0	0	2018	0
1_4	2	NA	F	2018-08-02	NEG	POS	27/06/2018	YES	Discarded	NO	YES	1	2018-08-02	2018-08-02		unk	2	1-4y	0	1	1	31	2018	0	0	1	2017	0
1_4	2	NA	F	2018-08-03	NEG	NEG	2018-07-31	YES	Discarded	NO	YES	1	2018-08-03	2018-07-31		unk	2	1-4y	0	1	1	31	2018	0	0	1	2017	0
1_4	2	NA	F	2018-08-14	NEG	POS	2018-08-07	YES	Discarded	NO	YES	1	2018-08-14	2018-08-07		unk	2	1-4y	0	1	1	32	2018	0	0	1	2017	0
1_4	4	NA	F	2018-08-24	NEG	NEG	2018-08-20	YES	Discarded	NO	YES	1	2018-08-24	2018-08-20		unk	4	1-4y	0	1	1	34	2018	0	0	3	2015	1
20_44	24	NA	F	2018-09-03	NEG	NEG	2018-08-29	YES	Discarded	NO	YES	1	2018-09-03	2018-08-29		unk	24	20-44y	0	1	1	35	2018	0	0	23	1995	1
6-12M	0	NA	F	2018-09-07	NEG	NEG	2018-09-03	YES	Discarded	NO	YES	1	2018-09-07	2018-09-03		unk	0	6-12m	0	1	1	36	2018	0	0	-1	2019	0
1_4	2	NA	F	2018-09-11	NEG	NEG	2018-09-06	YES	Discarded	NO	YES	1	2018-09-11	2018-09-06		unk	2	1-4y	0	1	1	36	2018	0	0	1	2017	0
1_4	2	NA	F	2018-09-19	NEG	POS	2018-09-13	YES	Discarded	NO	YES	1	2018-09-19	2018-09-13		unk	2	1-4y	0	1	1	37	2018	0	0	1	2017	0
1_4	1	NA	F	2018-09-21	NEG	NEG	2018-09-01	YES	Discarded	NO	YES	1	2018-09-21	2018-09-01		unk	1	1-4y	0	1	1	35	2018	0	0	0	2018	0
6-12M	0	NA	F	2018-09-21	NEG	NEG	2018-09-18	YES	Discarded	NO	YES	1	2018-09-21	2018-09-18		unk	0	6-12m	0	1	1	38	2018	0	0	-1	2019	0
6-12M	0	NA	F	2018-09-21	NEG	EQ	2018-09-18	YES	Discarded	NO	YES	1	2018-09-21	2018-09-18		unk	0	6-12m	0	1	1	38	2018	0	0	-1	2019	0
1_4	2	NA	F	2018-09-21	NEG	NEG	2018-09-12	YES	Discarded	NO	YES	1	2018-09-21	2018-09-12		unk	2	1-4y	0	1	1	37	2018	0	0	1	2017	0
6-12M	0	NA	F	2018-09-21	NEG	NEG	2018-09-18	YES	Discarded	NO	YES	1	2018-09-21	2018-09-18		unk	0	6-12m	0	1	1	38	2018	0	0	-1	2019	0
1_4	4	NA	F	2018-09-25	NEG	NEG	2018-09-19	YES	Discarded	NO	YES	1	2018-09-25	2018-09-19		unk	4	1-4y	0	1	1	38	2018	0	0	3	2015	1
1_4	2	NA	F	2018-10-03	NEG	NEG	2018-09-27	YES	Discarded	NO	YES	1	2018-10-03	2018-09-27		unk	2	1-4y	0	1	1	39	2018	0	0	1	2017	0
1_4	2	NA	F	2018-10-09	NEG	NEG	2018-10-03	YES	Discarded	NO	YES	1	2018-10-09	2018-10-03		unk	2	1-4y	0	1	1	40	2018	0	0	1	2017	0
5_9	6	NA	F	2018-10-11	NEG	POS	2018-10-08	YES	Discarded	NO	YES	1	2018-10-11	2018-10-08		unk	6	5-9y	0	1	1	41	2018	0	0	5	2013	1
NA	NA	NA	F	2018-10-11	NEG	NEG	2018-10-08	YES	Discarded	NO	YES	1	2018-10-11	2018-10-08		unk			0	1	1	41	2018	0	0			0
1_4	4	NA	F	2018-10-19	NEG	NEG	2018-10-12	YES	Discarded	NO	YES	1	2018-10-19	2018-10-12		unk	4	1-4y	0	1	1	41	2018	0	0	3	2015	1
6-12M	0	NA	F	2018-10-22	NEG	NEG	2018-10-11	YES	Discarded	NO	YES	1	2018-10-22	2018-10-11		unk	0	6-12m	0	1	1	41	2018	0	0	-1	2019	0
5_9	7	NA	F	2018-11-09	NEG	EQ	2018-11-02	YES	Discarded	NO	YES	1	2018-11-09	2018-11-02		unk	7	5-9y	0	1	1	44	2018	0	0	6	2012	1
5_9	6	NA	F	2018-11-09	NEG	NEG	2018-11-06	YES	Discarded	NO	YES	1	2018-11-09	2018-11-06		unk	6	5-9y	0	1	1	45	2018	0	0	5	2013	1
5_9	7	NA	F	2018-11-14	NEG	POS	2018-11-06	YES	Discarded	NO	YES	1	2018-11-14	2018-11-06		unk	7	5-9y	0	1	1	45	2018	0	0	6	2012	1
10_14	12	NA	F	2018-11-14	NEG	NEG	2018-11-07	YES	Discarded	NO	YES	1	2018-11-14	2018-11-07		unk	12	10-14y	0	1	1	45	2018	0	0	11	2007	1
5_9	5	NA	F	2018-11-14	NEG	POS	2018-11-10	YES	Discarded	NO	YES	1	2018-11-14	2018-11-10		unk	5	5-9y	0	1	1	45	2018	0	0	4	2014	1
6-12M	0	NA	F	2018-10-03	NEG	POS	2018-09-27	YES	Discarded	NO	YES	1	2018-10-03	2018-09-27		unk	0	6-12m	0	1	1	39	2018	0	0	-1	2019	0
1_4	1	NA	F	2018-11-29	NEG	POS	2018-11-22	YES	Discarded	NO	YES	1	2018-11-29	2018-11-22		unk	1	1-4y	0	1	1	47	2018	0	0	0	2018	0
6-12M	0	NA	F	2018-11-30	NEG	NEG	2018-11-26	YES	Discarded	NO	YES	1	2018-11-30	2018-11-26		unk	0	6-12m	0	1	1	48	2018	0	0	-1	2019	0
6-12M	0	NA	F	2018-12-04	NEG	NEG	2018-11-30	YES	Discarded	NO	YES	1	2018-12-04	2018-11-30		unk	0	6-12m	0	1	1	48	2018	0	0	-1	2019	0
5_9	5	NA	F	2018-12-07	NEG	POS	2018-12-03	YES	Discarded	NO	YES	1	2018-12-07	2018-12-03		unk	5	5-9y	0	1	1	49	2018	0	0	4	2014	1
6-12M	0	NA	F	2018-12-11	NEG	NEG	2018-12-05	YES	Discarded	NO	YES	1	2018-12-11	2018-12-05		unk	0	6-12m	0	1	1	49	2018	0	0	-1	2019	0
1_4	3	NA	F	2018-12-13	NEG	POS	2018-12-06	YES	Discarded	NO	YES	1	2018-12-13	2018-12-06		unk	3	1-4y	0	1	1	49	2018	0	0	2	2016	0
6-12M	0	NA	F	2018-12-13	NEG	NEG	2018-12-06	YES	Discarded	NO	YES	1	2018-12-13	2018-12-06		unk	0	6-12m	0	1	1	49	2018	0	0	-1	2019	0
1_4	4	NA	F	2018-12-13	NEG	EQ	2018-12-10	YES	Discarded	NO	YES	1	2018-12-13	2018-12-10		unk	4	1-4y	0	1	1	50	2018	0	0	3	2015	1
6-12M	0	NA	F	2018-12-20	NEG	NEG	2018-12-11	YES	Discarded	NO	YES	1	2018-12-20	2018-12-11		unk	0	6-12m	0	1	1	50	2018	0	0	-1	2019	0
6-12M	0	NA	F	2018-12-27	NEG	NEG	2018-12-13	YES	Discarded	NO	YES	1	2018-12-27	2018-12-13		unk	0	6-12m	0	1	1	50	2018	0	0	-1	2019	0
6-12M	0	NA	F	2018-12-27	NEG	NEG	2018-12-19	YES	Discarded	NO	YES	1	2018-12-27	2018-12-19		unk	0	6-12m	0	1	1	51	2018	0	0	-1	2019	0
1_4	2	NA	F	2017-04-11	POS	NEG	2017-04-07	YES	Confirmed Measles Case	YES	YES	1	2017-04-11	2017-04-07		unk	2	1-4y	0	1	1	14	2017	1	1	1	2016	0
5_9	6	NA	F	2017-07-07	POS	POS	2017-07-03	YES	Confirmed Measles Case	YES	YES	1	2017-07-07	2017-07-03		unk	6	5-9y	0	1	1	27	2017	1	0	5	2012	1
5_9	5	NA	F	2017-10-18	POS	POS	2017-10-13	YES	Confirmed Measles Case	YES	YES	1	2017-10-18	2017-10-13		unk	5	5-9y	0	1	1	41	2017	1	0	4	2013	1
5_9	5	NA	F	14/12/2017	POS	POS	2017-12-06	YES	Confirmed Measles Case	YES	YES	1		2017-12-06		unk	5	5-9y	0	1	1	49	2017	1	0	4	2013	1
5_9	6	NA	F	2017-12-19	POS	POS	2017-12-13	YES	Confirmed Measles Case	YES	YES	1	2017-12-19	2017-12-13		unk	6	5-9y	0	1	1	50	2017	1	0	5	2012	1
<6m	0	African	NA	2015-07-15	NEG	NEG	2015-07-03	Yes	Discarded	NO	YES	2	2015-07-15	2015-07-03		African	0	<6m		2	1	26	2015	0	0	-1	2016	0
5_9	7	African	NA	2018-11-15	NEG	POS	2018-11-09	YES	Discarded	NO	YES	2	2018-11-15	2018-11-09		African	7	5-9y		2	1	45	2018	0	0	6	2012	1
5_9	7	NA	NA	2015-01-12	NEG	NA	2015-01-07	YES	Discarded	NO	YES	2	2015-01-12	2015-01-07		unk	7	5-9y		2	1	1	2015	0	0	6	2009	1
5_9	8	NA	NA	2015-01-21	NEG	NA	2015-01-15	YES	Discarded	NO	YES	2	2015-01-21	2015-01-15		unk	8	5-9y		2	1	2	2015	0	0	7	2008	1
1_4	3	NA	NA	2015-02-11	NEG	NA	2015-02-04	YES	Discarded	NO	YES	2	2015-02-11	2015-02-04		unk	3	1-4y		2	1	5	2015	0	0	2	2013	1
1_4	4	NA	NA	2015-02-19	NEG	NA	2015-02-17	YES	Discarded	NO	YES	2	2015-02-19	2015-02-17		unk	4	1-4y		2	1	7	2015	0	0	3	2012	1
5_9	9	NA	NA	2015-04-20	NEG	NA	2015-04-09	YES	Discarded	NO	YES	2	2015-04-20	2015-04-09		unk	9	5-9y		2	1	14	2015	0	0	8	2007	1
10_14	12	NA	NA	2015-06-15	NEG	NEG	2015-06-10	Yes	Discarded	NO	YES	2	2015-06-15	2015-06-10		unk	12	10-14y		2	1	23	2015	0	0	11	2004	1
<6m	0	NA	NA	2015-07-10	NEG	NEG	2015-07-06	Yes	Discarded	NO	YES	2	2015-07-10	2015-07-06		unk	0	<6m		2	1	27	2015	0	0	-1	2016	0
1_4	4	NA	NA	2015-08-18	NEG	NEG	2015-08-05	Yes	Discarded	NO	YES	2	2015-08-18	2015-08-05		unk	4	1-4y		2	1	31	2015	0	0	3	2012	1
1_4	3	NA	NA	2015-08-28	NEG	NEG	2015-08-21	Yes	Discarded	NO	YES	2	2015-08-28	2015-08-21		unk	3	1-4y		2	1	33	2015	0	0	2	2013	1
1_4	4	NA	NA	2015-09-16	NEG	NEG	2015-09-15	YES	Discarded	NO	YES	2	2015-09-16	2015-09-15		unk	4	1-4y		2	1	37	2015	0	0	3	2012	1
5_9	5	NA	NA	2015-09-23	NEG	NEG	2015-09-21	YES	Discarded	NO	YES	2	2015-09-23	2015-09-21		unk	5	5-9y		2	1	38	2015	0	0	4	2011	1
5_9	7	NA	NA	2015-09-28	NEG	POS	2015-09-22	YES	Discarded	NO	YES	2	2015-09-28	2015-09-22		unk	7	5-9y		2	1	38	2015	0	0	6	2009	1
<6m	0	NA	NA	2015-10-12	NEG	EQ	2015-10-06	Yes	Discarded	NO	YES	2	2015-10-12	2015-10-06		unk	0	<6m		2	1	40	2015	0	0	-1	2016	0
5_9	7	NA	NA	2015-11-20	NEG	NEG	2015-11-17	YES	Discarded	NO	YES	2	2015-11-20	2015-11-17		unk	7	5-9y		2	1	46	2015	0	0	6	2009	1
5_9	5	NA	NA	2015-12-02	NEG	NEG	2015-11-14	YES	Discarded	NO	YES	2	2015-12-02	2015-11-14		unk	5	5-9y		2	1	45	2015	0	0	4	2011	1
1_4	3	NA	NA	2015-09-09	NEG	POS	2015-09-04	YES	Discarded	NO	YES	2	2015-09-09	2015-09-04		unk	3	1-4y		2	1	35	2015	0	0	2	2013	1
NA	NA	NA	NA	2016-02-23	NEG	NEG	2016-02-22	YES	Discarded	NO	YES	2	2016-02-23	2016-02-22		unk				2	1	8	2016	0	0			0
1_4	3	NA	NA	2016-04-18	NEG	NEG	2016-04-12	YES	Discarded	NO	YES	2	2016-04-18	2016-04-12		unk	3	1-4y		2	1	15	2016	0	0	2	2014	1
1_4	3	NA	NA	2016-05-06	NEG	NEG	2016-04-30	YES	Discarded	NO	YES	2	2016-05-06	2016-04-30		unk	3	1-4y		2	1	17	2016	0	0	2	2014	1
20_44	28	NA	NA	2016-05-26	NEG	POS	2016-05-17	YES	Discarded	NO	YES	2	2016-05-26	2016-05-17		unk	28	20-44y		2	1	20	2016	0	0	27	1989	1
5_9	6	NA	NA	2016-06-17	NEG	POS	2016-06-10	YES	Discarded	NO	YES	2	2016-06-17	2016-06-10		unk	6	5-9y		2	1	23	2016	0	0	5	2011	1
1_4	3	NA	NA	2016-08-01	NEG	NEG	2016-07-21	YES	Discarded	NO	YES	2	2016-08-01	2016-07-21		unk	3	1-4y		2	1	29	2016	0	0	2	2014	1
5_9	5	NA	NA	2016-10-10	NEG	POS	2016-10-05	YES	Discarded	NO	YES	2	2016-10-10	2016-10-05		unk	5	5-9y		2	1	40	2016	0	0	4	2012	1
<6M	0	NA	NA	2016-10-07	NEG	POS	2016-09-29	YES	Discarded	NO	YES	2	2016-10-07	2016-09-29		unk	0	<6m		2	1	39	2016	0	0	-1	2017	0
1_4	4	NA	NA	2017-02-23	NEG	NEG	2017-02-15	YES	Discarded	NO	YES	2	2017-02-23	2017-02-15		unk	4	1-4y		2	1	7	2017	0	0	3	2014	1
1_4	2	NA	NA	2017-04-10	NEG	NEG	2017-04-05	YES	Discarded	NO	YES	2	2017-04-10	2017-04-05		unk	2	1-4y		2	1	14	2017	0	0	1	2016	0
6-12m	0	NA	NA	2017-04-26	NEG	NEG	2017-04-25	YES	Discarded	NO	YES	2	2017-04-26	2017-04-25		unk	0	6-12m		2	1	17	2017	0	0	-1	2018	0
1_4	1	NA	NA	2017-05-11	NEG	NEG	2017-05-05	YES	Discarded	NO	YES	2	2017-05-11	2017-05-05		unk	1	1-4y		2	1	18	2017	0	0	0	2017	0
5_9	5	NA	NA	2017-05-16	NEG	POS	2017-05-12	YES	Discarded	NO	YES	2	2017-05-16	2017-05-12		unk	5	5-9y		2	1	19	2017	0	0	4	2013	1
1_4	4	NA	NA	2017-06-07	NEG	POS	2017-05-31	YES	Discarded	NO	YES	2	2017-06-07	2017-05-31		unk	4	1-4y		2	1	22	2017	0	0	3	2014	1
5_9	7	NA	NA	2017-07-06	NEG	POS	2017-07-03	yes	Discarded	NO	YES	2	2017-07-06	2017-07-03		unk	7	5-9y		2	1	27	2017	0	0	6	2011	1
5_9	6	NA	NA	2017-08-10	NEG	POS	2017-08-04	yes	Discarded	NO	YES	2	2017-08-10	2017-08-04		unk	6	5-9y		2	1	31	2017	0	0	5	2012	1
1_4	2	NA	NA	2017-08-17	NEG	POS	2017-08-15	yes	Discarded	NO	YES	2	2017-08-17	2017-08-15		unk	2	1-4y		2	1	33	2017	0	0	1	2016	0
5_9	5	NA	NA	2017-09-11	NEG	NEG	2017-09-07	yes	Discarded	NO	YES	2	2017-09-11	2017-09-07		unk	5	5-9y		2	1	36	2017	0	0	4	2013	1
<6m	0	NA	NA	2017-06-19	NEG	POS	2017-06-13	YES	Discarded	NO	YES	2	2017-06-19	2017-06-13		unk	0	<6m		2	1	24	2017	0	0	-1	2018	0
5_9	6	NA	NA	2017-10-06	NEG	POS	2017-10-03	YES	Discarded	NO	YES	2	2017-10-06	2017-10-03		unk	6	5-9y		2	1	40	2017	0	0	5	2012	1
1_4	4	NA	NA	2017-10-13	NEG	POS	2017-10-10	YES	Discarded	NO	YES	2	2017-10-13	2017-10-10		unk	4	1-4y		2	1	41	2017	0	0	3	2014	1
5_9	5	NA	NA	2017-10-18	NEG	NEG	2017-10-13	YES	Discarded	NO	YES	2	2017-10-18	2017-10-13		unk	5	5-9y		2	1	41	2017	0	0	4	2013	1
5_9	5	NA	NA	2017-10-25	NEG	NEG	2017-10-12	YES	Discarded	NO	YES	2	2017-10-25	2017-10-12		unk	5	5-9y		2	1	41	2017	0	0	4	2013	1
5_9	8	NA	NA	2017-10-25	NEG	POS	2017-10-12	YES	Discarded	NO	YES	2	2017-10-25	2017-10-12		unk	8	5-9y		2	1	41	2017	0	0	7	2010	1
1_4	3	NA	NA	2017-11-03	NEG	POS	2017-10-30	YES	Discarded	NO	YES	2	2017-11-03	2017-10-30		unk	3	1-4y		2	1	44	2017	0	0	2	2015	1
10_14	11	NA	NA	2017-11-15	EQ	EQ	2017-11-09	YES	NA	NA	YES	2	2017-11-15	2017-11-09		unk	11	10-14y		2	1	45	2017			10	2007	1
1_4	4	NA	NA	2017-11-23	NEG	NEG	2017-11-20	YES	Discarded	NO	YES	2	2017-11-23	2017-11-20		unk	4	1-4y		2	1	47	2017	0	0	3	2014	1
10_14	10	NA	NA	2017-11-30	NEG	POS	2017-11-22	YES	Discarded	NO	YES	2	2017-11-30	2017-11-22		unk	10	10-14y		2	1	47	2017	0	0	9	2008	1
5_9	5	NA	NA	2017-12-14	NEG	POS	2017-12-08	YES	Discarded	NO	YES	2	2017-12-14	2017-12-08		unk	5	5-9y		2	1	49	2017	0	0	4	2013	1
1_4	1	NA	NA	2017-12-14	NEG	POS	2017-12-08	YES	Discarded	NO	YES	2	2017-12-14	2017-12-08		unk	1	1-4y		2	1	49	2017	0	0	0	2017	0
1_4	2	NA	NA	2017-12-28	NEG	POS	2017-12-21	Yes	Discarded	NO	YES	2	2017-12-28	2017-12-21		unk	2	1-4y		2	1	51	2017	0	0	1	2016	0
1_4	2	NA	NA	2018-02-15	NEG	NEG	2018-02-12	YES	Discarded	NO	YES	2	2018-02-15	2018-02-12		unk	2	1-4y		2	1	7	2018	0	0	1	2017	0
1_4	3	NA	NA	2018-02-15	NEG	EQ	2018-02-09	YES	Discarded	NO	YES	2	2018-02-15	2018-02-09		unk	3	1-4y		2	1	6	2018	0	0	2	2016	0
5_9	5	NA	NA	2018-02-23	NEG	NEG	2018-02-20	YES	Discarded	NO	YES	2	2018-02-23	2018-02-20		unk	5	5-9y		2	1	8	2018	0	0	4	2014	1
5_9	6	NA	NA	2018-02-23	NEG	NEG	2018-02-20	YES	Discarded	NO	YES	2	2018-02-23	2018-02-20		unk	6	5-9y		2	1	8	2018	0	0	5	2013	1
<6M	0	NA	NA	2018-10-03	NEG	POS	2018-09-27	YES	Discarded	NO	YES	2	2018-10-03	2018-09-27		unk	0	<6m		2	1	39	2018	0	0	-1	2019	0
1_4	4	NA	NA	2018-03-01	NEG	NEG	2018-02-26	YES	Discarded	NO	YES	2	2018-03-01	2018-02-26		unk	4	1-4y		2	1	9	2018	0	0	3	2015	1
1_4	1	NA	NA	2018-03-22	NEG	NEG	2018-03-08	YES	Discarded	NO	YES	2	2018-03-22	2018-03-08		unk	1	1-4y		2	1	10	2018	0	0	0	2018	0
1_4	4	NA	NA	2018-04-17	NEG	POS	2018-04-03	YES	Discarded	NO	YES	2	2018-04-17	2018-04-03		unk	4	1-4y		2	1	14	2018	0	0	3	2015	1
1_4	4	NA	NA	2018-05-17	NEG	NEG	2018-05-11	YES	Discarded	NO	YES	2	2018-05-17	2018-05-11		unk	4	1-4y		2	1	19	2018	0	0	3	2015	1
5_9	5	NA	NA	2018-05-24	NEG	NEG	2018-05-18	YES	Discarded	NO	YES	2	2018-05-24	2018-05-18		unk	5	5-9y		2	1	20	2018	0	0	4	2014	1
1_4	3	NA	NA	2018-07-18	NEG	NEG	2018-07-11	YES	Discarded	NO	YES	2	2018-07-18	2018-07-11		unk	3	1-4y		2	1	28	2018	0	0	2	2016	0
1_4	1	NA	NA	2018-07-23	NEG	POS	2018-07-18	YES	Discarded	NO	YES	2	2018-07-23	2018-07-18		unk	1	1-4y		2	1	29	2018	0	0	0	2018	0
1_4	1	NA	NA	2018-08-23	NEG	NEG	2018-08-20	YES	Discarded	NO	YES	2	2018-08-23	2018-08-20		unk	1	1-4y		2	1	34	2018	0	0	0	2018	0
1_4	4	NA	NA	2018-08-31	NEG	POS	2018-08-27	YES	Discarded	NO	YES	2	2018-08-31	2018-08-27		unk	4	1-4y		2	1	35	2018	0	0	3	2015	1
1_4	2	NA	NA	2018-09-17	NEG	POS	2018-09-06	YES	Discarded	NO	YES	2	2018-09-17	2018-09-06		unk	2	1-4y		2	1	36	2018	0	0	1	2017	0
5_9	7	NA	NA	2018-09-17	NEG	POS	2018-09-10	YES	Discarded	NO	YES	2	2018-09-17	2018-09-10		unk	7	5-9y		2	1	37	2018	0	0	6	2012	1
1_4	4	NA	NA	2018-09-19	NEG	POS	2018-09-11	YES	Discarded	NO	YES	2	2018-09-19	2018-09-11		unk	4	1-4y		2	1	37	2018	0	0	3	2015	1
1_4	3	NA	NA	2018-09-21	NEG	POS	2018-09-17	YES	Discarded	NO	YES	2	2018-09-21	2018-09-17		unk	3	1-4y		2	1	38	2018	0	0	2	2016	0
1_4	1	NA	NA	2018-09-26	NEG	POS	2018-09-19	YES	Discarded	NO	YES	2	2018-09-26	2018-09-19		unk	1	1-4y		2	1	38	2018	0	0	0	2018	0
1_4	3	NA	NA	2018-10-01	NEG	POS	2018-09-25	YES	Discarded	NO	YES	2	2018-10-01	2018-09-25		unk	3	1-4y		2	1	39	2018	0	0	2	2016	0
5_9	7	NA	NA	2018-10-12	NEG	NEG	2018-10-09	YES	Discarded	NO	YES	2	2018-10-12	2018-10-09		unk	7	5-9y		2	1	41	2018	0	0	6	2012	1
6-12M	0	NA	NA	2018-10-15	NEG	NEG	2018-10-10	YES	Discarded	NO	YES	2	2018-10-15	2018-10-10		unk	0	6-12m		2	1	41	2018	0	0	-1	2019	0
1_4	4	NA	NA	2018-10-18	NEG	NEG	2018-10-15	YES	Discarded	NO	YES	2	2018-10-18	2018-10-15		unk	4	1-4y		2	1	42	2018	0	0	3	2015	1
<6M	0	NA	NA	2018-10-25	NEG	NEG	2018-10-21	YES	Discarded	NO	YES	2	2018-10-25	2018-10-21		unk	0	<6m		2	1	43	2018	0	0	-1	2019	0
1_4	1	NA	NA	2018-11-19	NEG	EQ	2018-11-14	YES	Discarded	NO	YES	2	2018-11-19	2018-11-14		unk	1	1-4y		2	1	46	2018	0	0	0	2018	0
1_4	2	NA	NA	2018-11-23	NEG	NEG	2018-11-15	YES	Discarded	NO	YES	2	2018-11-23	2018-11-15		unk	2	1-4y		2	1	46	2018	0	0	1	2017	0
1_4	2	NA	NA	2018-12-10	NEG	POS	2018-12-05	YES	Discarded	NO	YES	2	2018-12-10	2018-12-05		unk	2	1-4y		2	1	49	2018	0	0	1	2017	0
1_4	3	NA	NA	2018-12-18	NEG	POS	2018-12-10	YES	Discarded	NO	YES	2	2018-12-18	2018-12-10		unk	3	1-4y		2	1	50	2018	0	0	2	2016	0
1_4	4	African	M	2016-02-17	NEG	NEG	2016-02-15	YES	Discarded	NO	YES	2	2016-02-17	2016-02-15		African	4	1-4y	1	2	1	7	2016	0	0	3	2013	1
5_9	5	African	M	2016-10-27	NEG	NEG	2016-10-24	YES	Discarded	NO	YES	2	2016-10-27	2016-10-24		African	5	5-9y	1	2	1	43	2016	0	0	4	2012	1
1_4	2	African	M	2017-02-08	NEG	NEG	2017-02-02	YES	Discarded	NO	YES	2	2017-02-08	2017-02-02		African	2	1-4y	1	2	1	5	2017	0	0	1	2016	0
5_9	5	African	M	2017-02-23	NEG	POS	2017-02-15	YES	Discarded	NO	YES	2	2017-02-23	2017-02-15		African	5	5-9y	1	2	1	7	2017	0	0	4	2013	1
1_4	2	African	M	2017-03-20	NEG	POS	2017-03-14	YES	Discarded	NO	YES	2	2017-03-20	2017-03-14		African	2	1-4y	1	2	1	11	2017	0	0	1	2016	0
1_4	1	African	M	2017-03-20	NEG	NEG	2017-03-15	YES	Discarded	NO	YES	2	2017-03-20	2017-03-15		African	1	1-4y	1	2	1	11	2017	0	0	0	2017	0
1_4	3	African	M	2017-04-06	NEG	NEG	2017-03-30	YES	Discarded	NO	YES	2	2017-04-06	2017-03-30		African	3	1-4y	1	2	1	13	2017	0	0	2	2015	1
5_9	8	African	M	2017-04-18	NEG	NEG	2017-04-04	YES	Discarded	NO	YES	2	2017-04-18	2017-04-04		African	8	5-9y	1	2	1	14	2017	0	0	7	2010	1
1_4	3	African	M	2017-05-04	NEG	NEG	2017-05-02	YES	Discarded	NO	YES	2	2017-05-04	2017-05-02		African	3	1-4y	1	2	1	18	2017	0	0	2	2015	1
NA	NA	African	M	2017-05-12	NEG	NEG	2017-05-09	YES	Discarded	NO	YES	2	2017-05-12	2017-05-09		African			1	2	1	19	2017	0	0			0
5_9	7	African	M	2017-05-29	NEG	NEG	2017-05-23	YES	Discarded	NO	YES	2	2017-05-29	2017-05-23		African	7	5-9y	1	2	1	21	2017	0	0	6	2011	1
1_4	4	African	M	2017-06-08	NEG	POS	2017-06-05	YES	Discarded	NO	YES	2	2017-06-08	2017-06-05		African	4	1-4y	1	2	1	23	2017	0	0	3	2014	1
1_4	3	African	M	2017-06-15	NEG	NEG	2017-06-12	YES	Discarded	NO	YES	2	2017-06-15	2017-06-12		African	3	1-4y	1	2	1	24	2017	0	0	2	2015	1
5_9	6	African	M	2017-06-28	EQ	POS	2017-06-22	yes	NA	NA	YES	2	2017-06-28	2017-06-22		African	6	5-9y	1	2	1	25	2017			5	2012	1
1_4	2	African	M	2017-07-24	NEG	NEG	2017-07-17	yes	Discarded	NO	YES	2	2017-07-24	2017-07-17		African	2	1-4y	1	2	1	29	2017	0	0	1	2016	0
1_4	1	African	M	2017-08-31	NEG	NEG	2017-08-26	yes	Discarded	NO	YES	2	2017-08-31	2017-08-26		African	1	1-4y	1	2	1	34	2017	0	0	0	2017	0
10_14	10	African	M	2017-09-14	NEG	NEG	2017-09-08	yes	Discarded	NO	YES	2	2017-09-14	2017-09-08		African	10	10-14y	1	2	1	36	2017	0	0	9	2008	1
1_4	3	African	M	2017-09-14	NEG	NEG	2017-09-06	yes	Discarded	NO	YES	2	2017-09-14	2017-09-06		African	3	1-4y	1	2	1	36	2017	0	0	2	2015	1
1_4	3	African	M	2017-09-27	NEG	EQ	2017-09-18	Yes	Discarded	NO	YES	2	2017-09-27	2017-09-18		African	3	1-4y	1	2	1	38	2017	0	0	2	2015	1
1_4	2	African	M	2017-09-28	NEG	NEG	2017-09-18	Yes	Discarded	NO	YES	2	2017-09-28	2017-09-18		African	2	1-4y	1	2	1	38	2017	0	0	1	2016	0
1_4	4	African	M	2017-10-04	NEG	NEG	2017-09-29	YES	Discarded	NO	YES	2	2017-10-04	2017-09-29		African	4	1-4y	1	2	1	39	2017	0	0	3	2014	1
1_4	1	African	M	2017-10-04	NEG	NEG	2017-09-29	YES	Discarded	NO	YES	2	2017-10-04	2017-09-29		African	1	1-4y	1	2	1	39	2017	0	0	0	2017	0
5_9	6	African	M	2017-10-16	NEG	POS	2017-10-10	YES	Discarded	NO	YES	2	2017-10-16	2017-10-10		African	6	5-9y	1	2	1	41	2017	0	0	5	2012	1
5_9	8	African	M	2017-10-16	NEG	EQ	2017-10-11	YES	Discarded	NO	YES	2	2017-10-16	2017-10-11		African	8	5-9y	1	2	1	41	2017	0	0	7	2010	1
1_4	4	African	M	2017-10-16	NEG	POS	2017-10-11	YES	Discarded	NO	YES	2	2017-10-16	2017-10-11		African	4	1-4y	1	2	1	41	2017	0	0	3	2014	1
5_9	5	African	M	2017-10-16	NEG	POS	2017-10-11	YES	Discarded	NO	YES	2	2017-10-16	2017-10-11		African	5	5-9y	1	2	1	41	2017	0	0	4	2013	1
5_9	5	African	M	2017-10-16	NEG	POS	2017-10-11	YES	Discarded	NO	YES	2	2017-10-16	2017-10-11		African	5	5-9y	1	2	1	41	2017	0	0	4	2013	1
1_4	3	African	M	2017-10-16	NEG	POS	2017-10-08	YES	Discarded	NO	YES	2	2017-10-16	2017-10-08		African	3	1-4y	1	2	1	41	2017	0	0	2	2015	1
5_9	6	African	M	2017-10-16	NEG	POS	2017-10-10	YES	Discarded	NO	YES	2	2017-10-16	2017-10-10		African	6	5-9y	1	2	1	41	2017	0	0	5	2012	1
5_9	5	African	M	2017-10-16	NEG	EQ	2017-10-09	YES	Discarded	NO	YES	2	2017-10-16	2017-10-09		African	5	5-9y	1	2	1	41	2017	0	0	4	2013	1
5_9	5	African	M	2017-10-16	NEG	POS	2017-10-10	YES	Discarded	NO	YES	2	2017-10-16	2017-10-10		African	5	5-9y	1	2	1	41	2017	0	0	4	2013	1
20_44	36	African	M	2017-10-16	NEG	NEG	2017-10-08	YES	Discarded	NO	YES	2	2017-10-16	2017-10-08		African	36	20-44y	1	2	1	41	2017	0	0	35	1982	1
5_9	7	African	M	2017-10-16	NEG	POS	2017-10-10	YES	Discarded	NO	YES	2	2017-10-16	2017-10-10		African	7	5-9y	1	2	1	41	2017	0	0	6	2011	1
5_9	6	African	M	2017-10-16	NEG	POS	2017-10-10	YES	Discarded	NO	YES	2	2017-10-16	2017-10-10		African	6	5-9y	1	2	1	41	2017	0	0	5	2012	1
5_9	7	African	M	2017-10-16	NEG	POS	2017-10-09	YES	Discarded	NO	YES	2	2017-10-16	2017-10-09		African	7	5-9y	1	2	1	41	2017	0	0	6	2011	1
5_9	7	African	M	2017-10-16	NEG	POS	2017-10-09	YES	Discarded	NO	YES	2	2017-10-16	2017-10-09		African	7	5-9y	1	2	1	41	2017	0	0	6	2011	1
5_9	5	African	M	2017-10-16	NEG	POS	2017-10-10	YES	Discarded	NO	YES	2	2017-10-16	2017-10-10		African	5	5-9y	1	2	1	41	2017	0	0	4	2013	1
5_9	6	African	M	2017-10-16	NEG	POS	2017-10-10	YES	Discarded	NO	YES	2	2017-10-16	2017-10-10		African	6	5-9y	1	2	1	41	2017	0	0	5	2012	1
5_9	6	African	M	2017-10-16	NEG	POS	2017-10-10	YES	Discarded	NO	YES	2	2017-10-16	2017-10-10		African	6	5-9y	1	2	1	41	2017	0	0	5	2012	1
5_9	5	African	M	2017-10-16	NEG	POS	2017-10-10	YES	Discarded	NO	YES	2	2017-10-16	2017-10-10		African	5	5-9y	1	2	1	41	2017	0	0	4	2013	1
5_9	9	African	M	2017-10-16	NEG	POS	2017-10-10	YES	Discarded	NO	YES	2	2017-10-16	2017-10-10		African	9	5-9y	1	2	1	41	2017	0	0	8	2009	1
5_9	5	African	M	2017-10-16	NEG	POS	2017-10-10	YES	Discarded	NO	YES	2	2017-10-16	2017-10-10		African	5	5-9y	1	2	1	41	2017	0	0	4	2013	1
5_9	5	African	M	2017-10-16	NEG	POS	2017-10-10	YES	Discarded	NO	YES	2	2017-10-16	2017-10-10		African	5	5-9y	1	2	1	41	2017	0	0	4	2013	1
5_9	6	African	M	2017-10-23	NEG	NEG	2017-10-12	YES	Discarded	NO	YES	2	2017-10-23	2017-10-12		African	6	5-9y	1	2	1	41	2017	0	0	5	2012	1
5_9	6	African	M	2017-10-27	NEG	POS	2017-10-24	YES	Discarded	NO	YES	2	2017-10-27	2017-10-24		African	6	5-9y	1	2	1	43	2017	0	0	5	2012	1
10_14	14	African	M	2017-10-27	NEG	POS	2017-10-24	YES	Discarded	NO	YES	2	2017-10-27	2017-10-24		African	14	10-14y	1	2	1	43	2017	0	0	13	2004	1
5_9	9	African	M	2017-10-31	NEG	POS	2017-10-26	YES	Discarded	NO	YES	2	2017-10-31	2017-10-26		African	9	5-9y	1	2	1	43	2017	0	0	8	2009	1
1_4	3	African	M	2017-11-03	NEG	POS	2017-10-25	YES	Discarded	NO	YES	2	2017-11-03	2017-10-25		African	3	1-4y	1	2	1	43	2017	0	0	2	2015	1
1_4	1	African	M	2017-11-03	NEG	NEG	2017-10-27	YES	Discarded	NO	YES	2	2017-11-03	2017-10-27		African	1	1-4y	1	2	1	43	2017	0	0	0	2017	0
1_4	3	African	M	2017-11-03	NEG	POS	2017-10-31	YES	Discarded	NO	YES	2	2017-11-03	2017-10-31		African	3	1-4y	1	2	1	44	2017	0	0	2	2015	1
1_4	4	African	M	2017-11-17	NEG	POS	2017-11-14	YES	Discarded	NO	YES	2	2017-11-17	2017-11-14		African	4	1-4y	1	2	1	46	2017	0	0	3	2014	1
5_9	8	African	M	2017-11-17	NEG	EQ	2017-11-14	YES	Discarded	NO	YES	2	2017-11-17	2017-11-14		African	8	5-9y	1	2	1	46	2017	0	0	7	2010	1
5_9	7	African	M	2017-11-17	NEG	POS	2017-11-14	YES	Discarded	NO	YES	2	2017-11-17	2017-11-14		African	7	5-9y	1	2	1	46	2017	0	0	6	2011	1
1_4	2	African	M	2017-11-20	NEG	NEG	2017-11-14	YES	Discarded	NO	YES	2	2017-11-20	2017-11-14		African	2	1-4y	1	2	1	46	2017	0	0	1	2016	0
5_9	5	African	M	2017-11-20	NEG	POS	2017-11-06	YES	Discarded	NO	YES	2	2017-11-20	2017-11-06		African	5	5-9y	1	2	1	45	2017	0	0	4	2013	1
1_4	3	African	M	2017-11-22	NEG	POS	2017-11-14	YES	Discarded	NO	YES	2	2017-11-22	2017-11-14		African	3	1-4y	1	2	1	46	2017	0	0	2	2015	1
1_4	3	African	M	2017-12-06	NEG	POS	2017-11-30	Yes	Discarded	NO	YES	2	2017-12-06	2017-11-30		African	3	1-4y	1	2	1	48	2017	0	0	2	2015	1
5_9	6	African	M	2017-12-06	NEG	POS	2017-11-30	Yes	Discarded	NO	YES	2	2017-12-06	2017-11-30		African	6	5-9y	1	2	1	48	2017	0	0	5	2012	1
5_9	8	African	M	2017-12-27	NEG	POS	2017-12-20	Yes	Discarded	NO	YES	2	2017-12-27	2017-12-20		African	8	5-9y	1	2	1	51	2017	0	0	7	2010	1
5_9	6	African	M	2018-01-19	NEG	NEG	2018-01-15	YES	Discarded	NO	YES	2	2018-01-19	2018-01-15		African	6	5-9y	1	2	1	3	2018	0	0	5	2013	1
1_4	4	African	M	2018-01-24	NEG	NEG	2018-01-22	YES	Discarded	NO	YES	2	2018-01-24	2018-01-22		African	4	1-4y	1	2	1	4	2018	0	0	3	2015	1
5_9	8	African	M	2018-01-25	NEG	POS	2018-01-22	YES	Discarded	NO	YES	2	2018-01-25	2018-01-22		African	8	5-9y	1	2	1	4	2018	0	0	7	2011	1
5_9	6	African	M	2018-03-05	NEG	NEG	2018-02-28	YES	Discarded	NO	YES	2	2018-03-05	2018-02-28		African	6	5-9y	1	2	1	9	2018	0	0	5	2013	1
1_4	3	African	M	2018-06-22	NEG	POS	2018-06-15	YES	Discarded	NO	YES	2	2018-06-22	2018-06-15		African	3	1-4y	1	2	1	24	2018	0	0	2	2016	0
1_4	2	African	M	2018-07-18	NEG	NEG	2018-07-11	YES	Discarded	NO	YES	2	2018-07-18	2018-07-11		African	2	1-4y	1	2	1	28	2018	0	0	1	2017	0
1_4	4	African	M	2018-07-27	NEG	POS	2018-07-20	YES	Discarded	NO	YES	2	2018-07-27	2018-07-20		African	4	1-4y	1	2	1	29	2018	0	0	3	2015	1
5_9	5	African	M	2018-08-10	NEG	POS	2018-04-10	YES	Discarded	NO	YES	2	2018-08-10	2018-04-10		African	5	5-9y	1	2	1	15	2018	0	0	4	2014	1
5_9	6	African	M	2018-08-10	NEG	POS	2018-03-17	YES	Discarded	NO	YES	2	2018-08-10	2018-03-17		African	6	5-9y	1	2	1	11	2018	0	0	5	2013	1
5_9	9	African	M	2018-08-10	NEG	POS	2018-04-10	YES	Discarded	NO	YES	2	2018-08-10	2018-04-10		African	9	5-9y	1	2	1	15	2018	0	0	8	2010	1
10_14	10	African	M	2018-09-17	NEG	NEG	2018-09-10	YES	Discarded	NO	YES	2	2018-09-17	2018-09-10		African	10	10-14y	1	2	1	37	2018	0	0	9	2009	1
1_4	3	African	M	2018-09-19	NEG	POS	2018-09-11	YES	Discarded	NO	YES	2	2018-09-19	2018-09-11		African	3	1-4y	1	2	1	37	2018	0	0	2	2016	0
5_9	7	African	M	2018-09-19	NEG	POS	2018-09-11	YES	Discarded	NO	YES	2	2018-09-19	2018-09-11		African	7	5-9y	1	2	1	37	2018	0	0	6	2012	1
5_9	6	African	M	2018-09-19	NEG	POS	2018-09-12	YES	Discarded	NO	YES	2	2018-09-19	2018-09-12		African	6	5-9y	1	2	1	37	2018	0	0	5	2013	1
1_4	3	African	M	2018-10-09	NEG	POS	2018-10-02	YES	Discarded	NO	YES	2	2018-10-09	2018-10-02		African	3	1-4y	1	2	1	40	2018	0	0	2	2016	0
1_4	1	African	M	2018-10-12	NEG	POS	2018-10-08	YES	Discarded	NO	YES	2	2018-10-12	2018-10-08		African	1	1-4y	1	2	1	41	2018	0	0	0	2018	0
5_9	5	African	M	2018-10-12	NEG	POS	2018-10-08	YES	Discarded	NO	YES	2	2018-10-12	2018-10-08		African	5	5-9y	1	2	1	41	2018	0	0	4	2014	1
1_4	4	African	M	2018-10-18	NEG	POS	2018-10-10	YES	Discarded	NO	YES	2	2018-10-18	2018-10-10		African	4	1-4y	1	2	1	41	2018	0	0	3	2015	1
1_4	4	African	M	2018-10-22	NEG	EQ	2018-10-11	YES	Discarded	NO	YES	2	2018-10-22	2018-10-11		African	4	1-4y	1	2	1	41	2018	0	0	3	2015	1
5_9	5	African	M	2018-10-23	NEG	EQ	2018-10-18	YES	Discarded	NO	YES	2	2018-10-23	2018-10-18		African	5	5-9y	1	2	1	42	2018	0	0	4	2014	1
10_14	11	African	M	2018-10-23	NEG	EQ	2018-10-16	YES	Discarded	NO	YES	2	2018-10-23	2018-10-16		African	11	10-14y	1	2	1	42	2018	0	0	10	2008	1
5_9	6	African	M	2018-11-09	NEG	NEG	2018-11-01	YES	Discarded	NO	YES	2	2018-11-09	2018-11-01		African	6	5-9y	1	2	1	44	2018	0	0	5	2013	1
5_9	5	African	M	2018-11-14	NEG	POS	2018-11-07	YES	Discarded	NO	YES	2	2018-11-14	2018-11-07		African	5	5-9y	1	2	1	45	2018	0	0	4	2014	1
5_9	5	African	M	2018-11-16	NEG	NEG	2018-11-12	YES	Discarded	NO	YES	2	2018-11-16	2018-11-12		African	5	5-9y	1	2	1	46	2018	0	0	4	2014	1
5_9	8	African	M	2018-11-19	NEG	POS	2018-11-12	YES	Discarded	NO	YES	2	2018-11-19	2018-11-12		African	8	5-9y	1	2	1	46	2018	0	0	7	2011	1
5_9	7	African	M	2018-11-20	NEG	POS	2018-11-15	YES	Discarded	NO	YES	2	2018-11-20	2018-11-15		African	7	5-9y	1	2	1	46	2018	0	0	6	2012	1
5_9	5	African	M	2018-11-21	NEG	NEG	2018-11-14	YES	Discarded	NO	YES	2	2018-11-21	2018-11-14		African	5	5-9y	1	2	1	46	2018	0	0	4	2014	1
5_9	7	African	M	2018-11-23	NEG	NEG	2018-11-19	YES	Discarded	NO	YES	2	2018-11-23	2018-11-19		African	7	5-9y	1	2	1	47	2018	0	0	6	2012	1
5_9	6	African	M	2018-11-29	NEG	NEG	2018-11-20	YES	Discarded	NO	YES	2	2018-11-29	2018-11-20		African	6	5-9y	1	2	1	47	2018	0	0	5	2013	1
5_9	6	African	M	2018-12-04	NEG	NEG	2018-11-28	YES	Discarded	NO	YES	2	2018-12-04	2018-11-28		African	6	5-9y	1	2	1	48	2018	0	0	5	2013	1
1_4	1	African	M	2018-12-11	NEG	POS	2018-11-30	YES	Discarded	NO	YES	2	2018-12-11	2018-11-30		African	1	1-4y	1	2	1	48	2018	0	0	0	2018	0
1_4	4	African	M	2018-12-13	NEG	NEG	2018-12-11	YES	Discarded	NO	YES	2	2018-12-13	2018-12-11		African	4	1-4y	1	2	1	50	2018	0	0	3	2015	1
1_4	1	African	M	2018-12-13	NEG	POS	2018-12-06	YES	Discarded	NO	YES	2	2018-12-13	2018-12-06		African	1	1-4y	1	2	1	49	2018	0	0	0	2018	0
1_4	4	African	M	2018-12-14	NEG	POS	2018-12-06	YES	Discarded	NO	YES	2	2018-12-14	2018-12-06		African	4	1-4y	1	2	1	49	2018	0	0	3	2015	1
5_9	6	African	M	2018-12-21	NEG	POS	2018-12-12	YES	Discarded	NO	YES	2	2018-12-21	2018-12-12		African	6	5-9y	1	2	1	50	2018	0	0	5	2013	1
5_9	6	African	M	2019-01-08	NEG	POS	2018-12-27	YES	Discarded	NO	YES	2	2019-01-08	2018-12-27		African	6	5-9y	1	2	1	52	2018	0	0	5	2013	1
1_4	3	Coloured	M	2016-10-18	NEG	POS	2016-10-13	YES	Discarded	NO	YES	2	2016-10-18	2016-10-13			3	1-4y	1	2	1	41	2016	0	0	2	2014	1
1_4	2	Coloured	M	2016-10-27	NEG	NEG	2016-10-24	YES	Discarded	NO	YES	2	2016-10-27	2016-10-24			2	1-4y	1	2	1	43	2016	0	0	1	2015	1
5_9	6	Coloured	M	2017-02-01	NEG	NEG	2017-01-26	YES	Discarded	NO	YES	2	2017-02-01	2017-01-26			6	5-9y	1	2	1	4	2017	0	0	5	2012	1
5_9	8	Coloured	M	2017-02-08	NEG	POS	2017-02-06	YES	Discarded	NO	YES	2	2017-02-08	2017-02-06			8	5-9y	1	2	1	6	2017	0	0	7	2010	1
1_4	2	Coloured	M	2017-02-13	NEG	NEG	2017-02-08	YES	Discarded	NO	YES	2	2017-02-13	2017-02-08			2	1-4y	1	2	1	6	2017	0	0	1	2016	0
1_4	3	Coloured	M	2017-02-14	NEG	NEG	2017-02-09	YES	Discarded	NO	YES	2	2017-02-14	2017-02-09			3	1-4y	1	2	1	6	2017	0	0	2	2015	1
1_4	3	Coloured	M	2017-02-23	NEG	NEG	2017-02-17	YES	Discarded	NO	YES	2	2017-02-23	2017-02-17			3	1-4y	1	2	1	7	2017	0	0	2	2015	1
1_4	2	Coloured	M	2017-02-23	NEG	NEG	2017-02-18	YES	Discarded	NO	YES	2	2017-02-23	2017-02-18			2	1-4y	1	2	1	7	2017	0	0	1	2016	0
1_4	4	Coloured	M	2017-03-03	NEG	NEG	2017-02-27	YES	Discarded	NO	YES	2	2017-03-03	2017-02-27			4	1-4y	1	2	1	9	2017	0	0	3	2014	1
5_9	6	Coloured	M	2017-03-17	NEG	NEG	2017-03-13	YES	Discarded	NO	YES	2	2017-03-17	2017-03-13			6	5-9y	1	2	1	11	2017	0	0	5	2012	1
5_9	6	Coloured	M	2017-03-27	NEG	POS	2017-03-15	YES	Discarded	NO	YES	2	2017-03-27	2017-03-15			6	5-9y	1	2	1	11	2017	0	0	5	2012	1
20_44	30	Coloured	M	2017-04-12	NEG	NEG	2017-04-07	YES	Discarded	NO	YES	2	2017-04-12	2017-04-07			30	20-44y	1	2	1	14	2017	0	0	29	1988	1
6-12m	0	Coloured	M	2017-05-08	NEG	NEG	2017-04-25	YES	Discarded	NO	YES	2	2017-05-08	2017-04-25			0	6-12m	1	2	1	17	2017	0	0	-1	2018	0
1_4	3	Coloured	M	2017-05-12	NEG	NEG	2017-05-09	YES	Discarded	NO	YES	2	2017-05-12	2017-05-09			3	1-4y	1	2	1	19	2017	0	0	2	2015	1
1_4	4	Coloured	M	2017-05-22	NEG	NEG	2017-05-12	YES	Discarded	NO	YES	2	2017-05-22	2017-05-12			4	1-4y	1	2	1	19	2017	0	0	3	2014	1
1_4	1	Coloured	M	2017-06-09	NEG	NEG	2017-06-06	YES	Discarded	NO	YES	2	2017-06-09	2017-06-06			1	1-4y	1	2	1	23	2017	0	0	0	2017	0
1_4	2	Coloured	M	2017-06-12	NEG	POS	2017-06-05	YES	Discarded	NO	YES	2	2017-06-12	2017-06-05			2	1-4y	1	2	1	23	2017	0	0	1	2016	0
5_9	5	Coloured	M	2017-06-28	NEG	POS	2017-06-22	yes	Discarded	NO	YES	2	2017-06-28	2017-06-22			5	5-9y	1	2	1	25	2017	0	0	4	2013	1
5_9	5	Coloured	M	2017-08-04	NEG	EQ	2017-08-03	yes	Discarded	NO	YES	2	2017-08-04	2017-08-03			5	5-9y	1	2	1	31	2017	0	0	4	2013	1
5_9	7	Coloured	M	2017-08-17	NEG	NEG	2017-08-14	yes	Discarded	NO	YES	2	2017-08-17	2017-08-14			7	5-9y	1	2	1	33	2017	0	0	6	2011	1
1_4	2	Coloured	M	2017-08-22	NEG	POS	2017-08-17	yes	Discarded	NO	YES	2	2017-08-22	2017-08-17			2	1-4y	1	2	1	33	2017	0	0	1	2016	0
5_9	9	Coloured	M	2017-08-25	NEG	NEG	2017-08-22	yes	Discarded	NO	YES	2	2017-08-25	2017-08-22			9	5-9y	1	2	1	34	2017	0	0	8	2009	1
10_14	10	Coloured	M	2017-09-08	NEG	NEG	2017-09-05	yes	Discarded	NO	YES	2	2017-09-08	2017-09-05			10	10-14y	1	2	1	36	2017	0	0	9	2008	1
5_9	5	Coloured	M	2017-09-22	NEG	NEG	2017-09-15	Yes	Discarded	NO	YES	2	2017-09-22	2017-09-15			5	5-9y	1	2	1	37	2017	0	0	4	2013	1
5_9	5	Coloured	M	2017-09-29	NEG	POS	2017-09-26	Yes	Discarded	NO	YES	2	2017-09-29	2017-09-26			5	5-9y	1	2	1	39	2017	0	0	4	2013	1
1_4	2	Coloured	M	2017-10-05	NEG	POS	2017-10-02	YES	Discarded	NO	YES	2	2017-10-05	2017-10-02			2	1-4y	1	2	1	40	2017	0	0	1	2016	0
1_4	2	Coloured	M	2017-10-06	NEG	EQ	2017-09-29	YES	Discarded	NO	YES	2	2017-10-06	2017-09-29			2	1-4y	1	2	1	39	2017	0	0	1	2016	0
5_9	5	Coloured	M	2017-10-19	NEG	POS	2017-10-10	YES	Discarded	NO	YES	2	2017-10-19	2017-10-10			5	5-9y	1	2	1	41	2017	0	0	4	2013	1
5_9	5	Coloured	M	2017-10-23	NEG	NEG	2017-10-17	YES	Discarded	NO	YES	2	2017-10-23	2017-10-17			5	5-9y	1	2	1	42	2017	0	0	4	2013	1
5_9	5	Coloured	M	2017-10-23	NEG	POS	2017-10-18	YES	Discarded	NO	YES	2	2017-10-23	2017-10-18			5	5-9y	1	2	1	42	2017	0	0	4	2013	1
5_9	7	Coloured	M	2017-10-26	NEG	NEG	2017-10-23	YES	Discarded	NO	YES	2	2017-10-26	2017-10-23			7	5-9y	1	2	1	43	2017	0	0	6	2011	1
1_4	1	Coloured	M	2017-11-07	NEG	NEG	2017-11-02	YES	Discarded	NO	YES	2	2017-11-07	2017-11-02			1	1-4y	1	2	1	44	2017	0	0	0	2017	0
15_19	15	Coloured	M	2017-11-16	NEG	POS	2017-11-09	YES	Discarded	NO	YES	2	2017-11-16	2017-11-09			15	15-19y	1	2	1	45	2017	0	0	14	2003	1
5_9	6	Coloured	M	2017-11-16	NEG	NEG	2017-11-13	YES	Discarded	NO	YES	2	2017-11-16	2017-11-13			6	5-9y	1	2	1	46	2017	0	0	5	2012	1
5_9	7	Coloured	M	2017-12-04	NEG	NEG	2017-11-28	Yes	Discarded	NO	YES	2	2017-12-04	2017-11-28			7	5-9y	1	2	1	48	2017	0	0	6	2011	1
5_9	7	Coloured	M	2017-12-06	NEG	EQ	2017-11-30	Yes	Discarded	NO	YES	2	2017-12-06	2017-11-30			7	5-9y	1	2	1	48	2017	0	0	6	2011	1
5_9	6	Coloured	M	2017-12-15	NEG	POS	2017-12-11	YES	Discarded	NO	YES	2	2017-12-15	2017-12-11			6	5-9y	1	2	1	50	2017	0	0	5	2012	1
1_4	2	Coloured	M	2018-01-30	NEG	POS	2018-01-26	YES	Discarded	NO	YES	2	2018-01-30	2018-01-26			2	1-4y	1	2	1	4	2018	0	0	1	2017	0
1_4	4	Coloured	M	2018-04-11	NEG	NEG	2018-04-06	YES	Discarded	NO	YES	2	2018-04-11	2018-04-06			4	1-4y	1	2	1	14	2018	0	0	3	2015	1
5_9	5	Coloured	M	2018-06-20	NEG	NEG	2018-06-15	YES	Discarded	NO	YES	2	2018-06-20	2018-06-15			5	5-9y	1	2	1	24	2018	0	0	4	2014	1
15_19	16	Coloured	M	2018-09-13	NEG	NEG	2018-09-07	YES	Discarded	NO	YES	2	2018-09-13	2018-09-07			16	15-19y	1	2	1	36	2018	0	0	15	2003	1
1_4	3	Coloured	M	2018-10-09	NEG	POS	2018-10-01	YES	Discarded	NO	YES	2	2018-10-09	2018-10-01			3	1-4y	1	2	1	40	2018	0	0	2	2016	0
1_4	2	Coloured	M	2018-10-11	NEG	NEG	2018-10-04	YES	Discarded	NO	YES	2	2018-10-11	2018-10-04			2	1-4y	1	2	1	40	2018	0	0	1	2017	0
5_9	6	Coloured	M	2018-11-19	NEG	EQ	2018-11-14	YES	Discarded	NO	YES	2	2018-11-19	2018-11-14			6	5-9y	1	2	1	46	2018	0	0	5	2013	1
10_14	11	Coloured	M	2018-12-04	NEG	POS	2018-11-21	YES	Discarded	NO	YES	2	2018-12-04	2018-11-21			11	10-14y	1	2	1	47	2018	0	0	10	2008	1
5_9	8	Coloured	M	2018-12-11	NEG	POS	2018-11-22	YES	Discarded	NO	YES	2	2018-12-11	2018-11-22			8	5-9y	1	2	1	47	2018	0	0	7	2011	1
1_4	3	NA	M	2015-01-09	NEG	NA	2015-01-05	YES	Discarded	NO	YES	2	2015-01-09	2015-01-05		unk	3	1-4y	1	2	1	1	2015	0	0	2	2013	1
1_4	4	NA	M	2015-01-07	NEG	NA	2015-01-05	YES	Discarded	NO	YES	2	2015-01-07	2015-01-05		unk	4	1-4y	1	2	1	1	2015	0	0	3	2012	1
1_4	4	NA	M	2015-01-15	NEG	NA	2015-01-08	YES	Discarded	NO	YES	2	2015-01-15	2015-01-08		unk	4	1-4y	1	2	1	1	2015	0	0	3	2012	1
1_4	4	NA	M	2015-01-12	NEG	NA	2015-01-06	YES	Discarded	NO	YES	2	2015-01-12	2015-01-06		unk	4	1-4y	1	2	1	1	2015	0	0	3	2012	1
5_9	5	NA	M	2015-01-12	NEG	NA	2015-01-09	YES	Discarded	NO	YES	2	2015-01-12	2015-01-09		unk	5	5-9y	1	2	1	1	2015	0	0	4	2011	1
1_4	2	NA	M	2015-01-12	NEG	NA	2015-01-05	YES	Discarded	NO	YES	2	2015-01-12	2015-01-05		unk	2	1-4y	1	2	1	1	2015	0	0	1	2014	1
5_9	5	NA	M	2015-01-12	NEG	NA	2015-01-04	YES	Discarded	NO	YES	2	2015-01-12	2015-01-04		unk	5	5-9y	1	2	1	1	2015	0	0	4	2011	1
1_4	2	NA	M	2015-01-12	NEG	NA	2015-01-06	YES	Discarded	NO	YES	2	2015-01-12	2015-01-06		unk	2	1-4y	1	2	1	1	2015	0	0	1	2014	1
1_4	2	NA	M	2015-01-19	NEG	NA	2015-01-14	YES	Discarded	NO	YES	2	2015-01-19	2015-01-14		unk	2	1-4y	1	2	1	2	2015	0	0	1	2014	1
1_4	3	NA	M	2015-01-19	NEG	NA	2015-01-14	YES	Discarded	NO	YES	2	2015-01-19	2015-01-14		unk	3	1-4y	1	2	1	2	2015	0	0	2	2013	1
5_9	8	NA	M	2015-01-21	NEG	NA	2015-01-19	YES	Discarded	NO	YES	2	2015-01-21	2015-01-19		unk	8	5-9y	1	2	1	3	2015	0	0	7	2008	1
1_4	3	NA	M	2015-01-21	NEG	NA	2015-01-12	YES	Discarded	NO	YES	2	2015-01-21	2015-01-12		unk	3	1-4y	1	2	1	2	2015	0	0	2	2013	1
1_4	1	NA	M	2015-01-20	NEG	NA	2015-01-08	YES	Discarded	NO	YES	2	2015-01-20	2015-01-08		unk	1	1-4y	1	2	1	1	2015	0	0	0	2015	1
1_4	2	NA	M	2015-01-22	NEG	NA	2015-01-21	YES	Discarded	NO	YES	2	2015-01-22	2015-01-21		unk	2	1-4y	1	2	1	3	2015	0	0	1	2014	1
5_9	7	NA	M	2015-01-21	NEG	NA	2015-01-06	YES	Discarded	NO	YES	2	2015-01-21	2015-01-06		unk	7	5-9y	1	2	1	1	2015	0	0	6	2009	1
1_4	3	NA	M	2015-01-30	NEG	NA	2015-01-26	YES	Discarded	NO	YES	2	2015-01-30	2015-01-26		unk	3	1-4y	1	2	1	4	2015	0	0	2	2013	1
1_4	4	NA	M	2015-01-26	NEG	NA	2015-01-20	YES	Discarded	NO	YES	2	2015-01-26	2015-01-20		unk	4	1-4y	1	2	1	3	2015	0	0	3	2012	1
1_4	2	NA	M	2015-01-28	NEG	NA	2015-01-14	YES	Discarded	NO	YES	2	2015-01-28	2015-01-14		unk	2	1-4y	1	2	1	2	2015	0	0	1	2014	1
1_4	4	NA	M	2015-01-28	NEG	NA	2015-01-21	YES	Discarded	NO	YES	2	2015-01-28	2015-01-21		unk	4	1-4y	1	2	1	3	2015	0	0	3	2012	1
10_14	10	NA	M	2015-01-30	NEG	NA	2015-01-20	YES	Discarded	NO	YES	2	2015-01-30	2015-01-20		unk	10	10-14y	1	2	1	3	2015	0	0	9	2006	1
1_4	3	NA	M	2015-01-30	NEG	NA	2015-01-19	YES	Discarded	NO	YES	2	2015-01-30	2015-01-19		unk	3	1-4y	1	2	1	3	2015	0	0	2	2013	1
1_4	4	NA	M	2015-01-30	NEG	NA	2015-01-22	YES	Discarded	NO	YES	2	2015-01-30	2015-01-22		unk	4	1-4y	1	2	1	3	2015	0	0	3	2012	1
10_14	10	NA	M	2015-01-28	NEG	NA	2015-01-23	YES	Discarded	NO	YES	2	2015-01-28	2015-01-23		unk	10	10-14y	1	2	1	3	2015	0	0	9	2006	1
10_14	11	NA	M	2015-01-28	NEG	NA	2015-01-21	YES	Discarded	NO	YES	2	2015-01-28	2015-01-21		unk	11	10-14y	1	2	1	3	2015	0	0	10	2005	1
1_4	2	NA	M	2015-01-26	NEG	NA	2015-01-21	YES	Discarded	NO	YES	2	2015-01-26	2015-01-21		unk	2	1-4y	1	2	1	3	2015	0	0	1	2014	1
1_4	4	NA	M	2015-01-28	NEG	NA	2015-01-21	YES	Discarded	NO	YES	2	2015-01-28	2015-01-21		unk	4	1-4y	1	2	1	3	2015	0	0	3	2012	1
5_9	8	NA	M	2015-02-04	NEG	NA	2015-01-27	YES	Discarded	NO	YES	2	2015-02-04	2015-01-27		unk	8	5-9y	1	2	1	4	2015	0	0	7	2008	1
1_4	3	NA	M	2015-02-02	NEG	NA	2015-01-26	YES	Discarded	NO	YES	2	2015-02-02	2015-01-26		unk	3	1-4y	1	2	1	4	2015	0	0	2	2013	1
5_9	6	NA	M	2015-02-02	NEG	NA	2015-01-26	YES	Discarded	NO	YES	2	2015-02-02	2015-01-26		unk	6	5-9y	1	2	1	4	2015	0	0	5	2010	1
5_9	8	NA	M	2015-02-04	NEG	NA	2015-01-27	YES	Discarded	NO	YES	2	2015-02-04	2015-01-27		unk	8	5-9y	1	2	1	4	2015	0	0	7	2008	1
5_9	9	NA	M	2015-02-02	NEG	NA	2015-01-26	YES	Discarded	NO	YES	2	2015-02-02	2015-01-26		unk	9	5-9y	1	2	1	4	2015	0	0	8	2007	1
5_9	7	NA	M	2015-02-04	NEG	NA	2015-01-27	YES	Discarded	NO	YES	2	2015-02-04	2015-01-27		unk	7	5-9y	1	2	1	4	2015	0	0	6	2009	1
5_9	8	NA	M	2015-02-02	NEG	NA	2015-01-12	YES	Discarded	NO	YES	2	2015-02-02	2015-01-12		unk	8	5-9y	1	2	1	2	2015	0	0	7	2008	1
1_4	4	NA	M	2015-02-13	NEG	NA	2015-02-09	YES	Discarded	NO	YES	2	2015-02-13	2015-02-09		unk	4	1-4y	1	2	1	6	2015	0	0	3	2012	1
5_9	5	NA	M	2015-02-11	NEG	NA	2015-02-05	YES	Discarded	NO	YES	2	2015-02-11	2015-02-05		unk	5	5-9y	1	2	1	5	2015	0	0	4	2011	1
5_9	5	NA	M	2015-02-13	NEG	NA	2015-02-10	YES	Discarded	NO	YES	2	2015-02-13	2015-02-10		unk	5	5-9y	1	2	1	6	2015	0	0	4	2011	1
5_9	6	NA	M	2015-02-13	NEG	NA	2015-02-10	YES	Discarded	NO	YES	2	2015-02-13	2015-02-10		unk	6	5-9y	1	2	1	6	2015	0	0	5	2010	1
10_14	13	NA	M	2015-02-13	NEG	NA	2015-02-05	YES	Discarded	NO	YES	2	2015-02-13	2015-02-05		unk	13	10-14y	1	2	1	5	2015	0	0	12	2003	1
1_4	3	NA	M	2015-02-09	NEG	NA	2015-02-02	YES	Discarded	NO	YES	2	2015-02-09	2015-02-02		unk	3	1-4y	1	2	1	5	2015	0	0	2	2013	1
1_4	3	NA	M	2015-02-09	NEG	NA	2015-02-01	YES	Discarded	NO	YES	2	2015-02-09	2015-02-01		unk	3	1-4y	1	2	1	5	2015	0	0	2	2013	1
1_4	3	NA	M	2015-02-13	NEG	NA	2015-02-03	YES	Discarded	NO	YES	2	2015-02-13	2015-02-03		unk	3	1-4y	1	2	1	5	2015	0	0	2	2013	1
1_4	3	NA	M	2015-02-13	NEG	NA	2015-02-06	YES	Discarded	NO	YES	2	2015-02-13	2015-02-06		unk	3	1-4y	1	2	1	5	2015	0	0	2	2013	1
1_4	4	NA	M	2015-02-13	NEG	NA	2015-02-06	YES	Discarded	NO	YES	2	2015-02-13	2015-02-06		unk	4	1-4y	1	2	1	5	2015	0	0	3	2012	1
1_4	4	NA	M	2015-02-13	NEG	NA	2015-02-09	YES	Discarded	NO	YES	2	2015-02-13	2015-02-09		unk	4	1-4y	1	2	1	6	2015	0	0	3	2012	1
5_9	8	NA	M	2015-02-19	NEG	NEG	2015-02-13	YES	Discarded	NO	YES	2	2015-02-19	2015-02-13		unk	8	5-9y	1	2	1	6	2015	0	0	7	2008	1
1_4	3	NA	M	2015-02-19	NEG	NA	2015-02-13	YES	Discarded	NO	YES	2	2015-02-19	2015-02-13		unk	3	1-4y	1	2	1	6	2015	0	0	2	2013	1
5_9	5	NA	M	2015-02-17	NEG	NA	2015-02-05	YES	Discarded	NO	YES	2	2015-02-17	2015-02-05		unk	5	5-9y	1	2	1	5	2015	0	0	4	2011	1
1_4	3	NA	M	2015-02-17	NEG	NA	2015-02-09	YES	Discarded	NO	YES	2	2015-02-17	2015-02-09		unk	3	1-4y	1	2	1	6	2015	0	0	2	2013	1
1_4	3	NA	M	2015-02-20	NEG	NA	2015-02-17	YES	Discarded	NO	YES	2	2015-02-20	2015-02-17		unk	3	1-4y	1	2	1	7	2015	0	0	2	2013	1
5_9	5	NA	M	2015-02-17	NEG	NA	2015-02-12	YES	Discarded	NO	YES	2	2015-02-17	2015-02-12		unk	5	5-9y	1	2	1	6	2015	0	0	4	2011	1
1_4	3	NA	M	2015-02-17	NEG	NA	2015-02-11	YES	Discarded	NO	YES	2	2015-02-17	2015-02-11		unk	3	1-4y	1	2	1	6	2015	0	0	2	2013	1
1_4	3	NA	M	2015-02-17	NEG	NA	2015-02-11	YES	Discarded	NO	YES	2	2015-02-17	2015-02-11		unk	3	1-4y	1	2	1	6	2015	0	0	2	2013	1
1_4	4	NA	M	2015-02-18	NEG	NA	2015-02-12	YES	Discarded	NO	YES	2	2015-02-18	2015-02-12		unk	4	1-4y	1	2	1	6	2015	0	0	3	2012	1
5_9	6	NA	M	2015-02-20	NEG	NA	2015-02-09	YES	Discarded	NO	YES	2	2015-02-20	2015-02-09		unk	6	5-9y	1	2	1	6	2015	0	0	5	2010	1
5_9	5	NA	M	2015-02-20	NEG	NA	2015-02-17	YES	Discarded	NO	YES	2	2015-02-20	2015-02-17		unk	5	5-9y	1	2	1	7	2015	0	0	4	2011	1
1_4	4	NA	M	2015-02-20	NEG	NA	2015-02-17	YES	Discarded	NO	YES	2	2015-02-20	2015-02-17		unk	4	1-4y	1	2	1	7	2015	0	0	3	2012	1
5_9	6	NA	M	2015-02-18	NEG	NA	2015-02-10	YES	Discarded	NO	YES	2	2015-02-18	2015-02-10		unk	6	5-9y	1	2	1	6	2015	0	0	5	2010	1
<6m	0	NA	M	2015-02-23	NEG	NEG	2015-02-18	YES	Discarded	NO	YES	2	2015-02-23	2015-02-18		unk	0	<6m	1	2	1	7	2015	0	0	-1	2016	0
10_14	11	NA	M	2015-02-27	NEG	NA	2015-02-23	YES	Discarded	NO	YES	2	2015-02-27	2015-02-23		unk	11	10-14y	1	2	1	8	2015	0	0	10	2005	1
1_4	4	NA	M	2015-02-23	NEG	NA	2015-02-17	YES	Discarded	NO	YES	2	2015-02-23	2015-02-17		unk	4	1-4y	1	2	1	7	2015	0	0	3	2012	1
1_4	2	NA	M	2015-02-27	NEG	NA	2015-02-25	YES	Discarded	NO	YES	2	2015-02-27	2015-02-25		unk	2	1-4y	1	2	1	8	2015	0	0	1	2014	1
1_4	3	NA	M	2015-02-23	NEG	NA	2015-01-28	YES	Discarded	NO	YES	2	2015-02-23	2015-01-28		unk	3	1-4y	1	2	1	4	2015	0	0	2	2013	1
5_9	5	NA	M	2015-02-23	NEG	NA	2015-02-16	YES	Discarded	NO	YES	2	2015-02-23	2015-02-16		unk	5	5-9y	1	2	1	7	2015	0	0	4	2011	1
1_4	3	NA	M	2015-02-27	NEG	NA	2015-02-19	YES	Discarded	NO	YES	2	2015-02-27	2015-02-19		unk	3	1-4y	1	2	1	7	2015	0	0	2	2013	1
5_9	5	NA	M	2015-02-27	NEG	NA	2015-02-23	YES	Discarded	NO	YES	2	2015-02-27	2015-02-23		unk	5	5-9y	1	2	1	8	2015	0	0	4	2011	1
1_4	3	NA	M	2015-02-25	NEG	NA	2015-02-16	YES	Discarded	NO	YES	2	2015-02-25	2015-02-16		unk	3	1-4y	1	2	1	7	2015	0	0	2	2013	1
1_4	4	NA	M	2015-02-27	NEG	NA	2015-02-23	YES	Discarded	NO	YES	2	2015-02-27	2015-02-23		unk	4	1-4y	1	2	1	8	2015	0	0	3	2012	1
10_14	13	NA	M	2015-02-25	NEG	NA	2015-02-17	YES	Discarded	NO	YES	2	2015-02-25	2015-02-17		unk	13	10-14y	1	2	1	7	2015	0	0	12	2003	1
1_4	1	NA	M	2015-02-23	NEG	NA	2015-02-17	YES	Discarded	NO	YES	2	2015-02-23	2015-02-17		unk	1	1-4y	1	2	1	7	2015	0	0	0	2015	1
1_4	2	NA	M	2015-03-06	NEG	NA	2015-03-02	YES	Discarded	NO	YES	2	2015-03-06	2015-03-02		unk	2	1-4y	1	2	1	9	2015	0	0	1	2014	1
5_9	5	NA	M	2015-03-04	NEG	NA	2015-02-27	YES	Discarded	NO	YES	2	2015-03-04	2015-02-27		unk	5	5-9y	1	2	1	8	2015	0	0	4	2011	1
1_4	3	NA	M	2015-03-04	NEG	NA	2015-02-21	YES	Discarded	NO	YES	2	2015-03-04	2015-02-21		unk	3	1-4y	1	2	1	7	2015	0	0	2	2013	1
1_4	3	NA	M	2015-03-06	NEG	NA	2015-02-26	YES	Discarded	NO	YES	2	2015-03-06	2015-02-26		unk	3	1-4y	1	2	1	8	2015	0	0	2	2013	1
1_4	3	NA	M	2015-03-02	NEG	NA	2015-02-25	YES	Discarded	NO	YES	2	2015-03-02	2015-02-25		unk	3	1-4y	1	2	1	8	2015	0	0	2	2013	1
5_9	5	NA	M	2015-03-02	NEG	NA	2015-02-11	YES	Discarded	NO	YES	2	2015-03-02	2015-02-11		unk	5	5-9y	1	2	1	6	2015	0	0	4	2011	1
1_4	3	NA	M	2015-03-02	NEG	NA	2015-02-24	YES	Discarded	NO	YES	2	2015-03-02	2015-02-24		unk	3	1-4y	1	2	1	8	2015	0	0	2	2013	1
10_14	11	NA	M	2015-03-06	NEG	NA	2015-03-02	YES	Discarded	NO	YES	2	2015-03-06	2015-03-02		unk	11	10-14y	1	2	1	9	2015	0	0	10	2005	1
10_14	10	NA	M	2015-03-10	NEG	NA	2015-02-27	YES	Discarded	NO	YES	2	2015-03-10	2015-02-27		unk	10	10-14y	1	2	1	8	2015	0	0	9	2006	1
5_9	8	NA	M	2015-03-13	NEG	NA	2015-03-09	YES	Discarded	NO	YES	2	2015-03-13	2015-03-09		unk	8	5-9y	1	2	1	10	2015	0	0	7	2008	1
1_4	2	NA	M	2015-03-11	NEG	NA	2015-03-06	YES	Discarded	NO	YES	2	2015-03-11	2015-03-06		unk	2	1-4y	1	2	1	9	2015	0	0	1	2014	1
1_4	3	NA	M	2015-03-12	NEG	NA	2015-03-09	YES	Discarded	NO	YES	2	2015-03-12	2015-03-09		unk	3	1-4y	1	2	1	10	2015	0	0	2	2013	1
5_9	6	NA	M	2015-03-11	NEG	NA	2015-03-06	YES	Discarded	NO	YES	2	2015-03-11	2015-03-06		unk	6	5-9y	1	2	1	9	2015	0	0	5	2010	1
1_4	4	NA	M	2015-03-16	NEG	NA	2015-03-10	YES	Discarded	NO	YES	2	2015-03-16	2015-03-10		unk	4	1-4y	1	2	1	10	2015	0	0	3	2012	1
5_9	5	NA	M	2015-03-18	NEG	NA	2015-03-12	YES	Discarded	NO	YES	2	2015-03-18	2015-03-12		unk	5	5-9y	1	2	1	10	2015	0	0	4	2011	1
5_9	6	NA	M	2015-03-20	NEG	NA	2015-03-16	YES	Discarded	NO	YES	2	2015-03-20	2015-03-16		unk	6	5-9y	1	2	1	11	2015	0	0	5	2010	1
5_9	8	NA	M	2015-03-20	NEG	NA	2015-03-16	YES	Discarded	NO	YES	2	2015-03-20	2015-03-16		unk	8	5-9y	1	2	1	11	2015	0	0	7	2008	1
1_4	3	NA	M	2015-03-16	NEG	NA	2015-03-11	YES	Discarded	NO	YES	2	2015-03-16	2015-03-11		unk	3	1-4y	1	2	1	10	2015	0	0	2	2013	1
5_9	8	NA	M	2015-03-18	NEG	NA	2015-03-17	No	Discarded	NO	YES	2	2015-03-18	2015-03-17		unk	8	5-9y	1	2	1	11	2015	0	0	7	2008	1
5_9	5	NA	M	2015-03-16	NEG	NA	2015-03-11	YES	Discarded	NO	YES	2	2015-03-16	2015-03-11		unk	5	5-9y	1	2	1	10	2015	0	0	4	2011	1
1_4	4	NA	M	2015-03-18	NEG	NA	2015-03-11	YES	Discarded	NO	YES	2	2015-03-18	2015-03-11		unk	4	1-4y	1	2	1	10	2015	0	0	3	2012	1
5_9	8	NA	M	2015-03-18	NEG	NA	2015-03-13	YES	Discarded	NO	YES	2	2015-03-18	2015-03-13		unk	8	5-9y	1	2	1	10	2015	0	0	7	2008	1
5_9	7	NA	M	2015-03-20	NEG	NA	2015-03-10	YES	Discarded	NO	YES	2	2015-03-20	2015-03-10		unk	7	5-9y	1	2	1	10	2015	0	0	6	2009	1
<6m	0	NA	M	2015-03-20	NEG	NA	2015-03-18	YES	Discarded	NO	YES	2	2015-03-20	2015-03-18		unk	0	<6m	1	2	1	11	2015	0	0	-1	2016	0
5_9	7	NA	M	2015-03-25	NEG	NA	2015-03-17	YES	Discarded	NO	YES	2	2015-03-25	2015-03-17		unk	7	5-9y	1	2	1	11	2015	0	0	6	2009	1
5_9	8	NA	M	2015-03-25	NEG	NA	2015-03-19	YES	Discarded	NO	YES	2	2015-03-25	2015-03-19		unk	8	5-9y	1	2	1	11	2015	0	0	7	2008	1
1_4	3	NA	M	2015-03-23	NEG	NA	2015-03-17	YES	Discarded	NO	YES	2	2015-03-23	2015-03-17		unk	3	1-4y	1	2	1	11	2015	0	0	2	2013	1
1_4	4	NA	M	2015-03-25	NEG	NA	2015-03-20	YES	Discarded	NO	YES	2	2015-03-25	2015-03-20		unk	4	1-4y	1	2	1	11	2015	0	0	3	2012	1
5_9	7	NA	M	2015-03-25	NEG	NA	2015-03-18	YES	Discarded	NO	YES	2	2015-03-25	2015-03-18		unk	7	5-9y	1	2	1	11	2015	0	0	6	2009	1
1_4	4	NA	M	2015-03-23	NEG	NA	2015-03-17	YES	Discarded	NO	YES	2	2015-03-23	2015-03-17		unk	4	1-4y	1	2	1	11	2015	0	0	3	2012	1
5_9	6	NA	M	2015-03-25	NEG	NA	2015-03-23	YES	Discarded	NO	YES	2	2015-03-25	2015-03-23		unk	6	5-9y	1	2	1	12	2015	0	0	5	2010	1
1_4	1	NA	M	2015-03-25	NEG	NA	2015-03-19	YES	Discarded	NO	YES	2	2015-03-25	2015-03-19		unk	1	1-4y	1	2	1	11	2015	0	0	0	2015	1
1_4	3	NA	M	2015-03-30	NEG	NA	2015-03-24	YES	Discarded	NO	YES	2	2015-03-30	2015-03-24		unk	3	1-4y	1	2	1	12	2015	0	0	2	2013	1
5_9	6	NA	M	2015-03-30	NEG	NA	2015-03-20	YES	Discarded	NO	YES	2	2015-03-30	2015-03-20		unk	6	5-9y	1	2	1	11	2015	0	0	5	2010	1
1_4	3	NA	M	2015-03-30	NEG	NA	2015-03-25	YES	Discarded	NO	YES	2	2015-03-30	2015-03-25		unk	3	1-4y	1	2	1	12	2015	0	0	2	2013	1
5_9	5	NA	M	2015-03-30	NEG	NA	2015-03-24	YES	Discarded	NO	YES	2	2015-03-30	2015-03-24		unk	5	5-9y	1	2	1	12	2015	0	0	4	2011	1
5_9	5	NA	M	2015-03-30	NEG	NA	2015-03-24	YES	Discarded	NO	YES	2	2015-03-30	2015-03-24		unk	5	5-9y	1	2	1	12	2015	0	0	4	2011	1
5_9	7	NA	M	2015-03-30	NEG	NA	2015-03-19	YES	Discarded	NO	YES	2	2015-03-30	2015-03-19		unk	7	5-9y	1	2	1	11	2015	0	0	6	2009	1
5_9	6	NA	M	2015-03-30	NEG	NA	2015-03-23	YES	Discarded	NO	YES	2	2015-03-30	2015-03-23		unk	6	5-9y	1	2	1	12	2015	0	0	5	2010	1
5_9	5	NA	M	2015-04-02	NEG	NA	2015-03-31	YES	Discarded	NO	YES	2	2015-04-02	2015-03-31		unk	5	5-9y	1	2	1	13	2015	0	0	4	2011	1
1_4	3	NA	M	2015-04-01	NEG	NA	2015-03-24	YES	Discarded	NO	YES	2	2015-04-01	2015-03-24		unk	3	1-4y	1	2	1	12	2015	0	0	2	2013	1
1_4	4	NA	M	2015-04-01	NEG	NA	2015-03-23	YES	Discarded	NO	YES	2	2015-04-01	2015-03-23		unk	4	1-4y	1	2	1	12	2015	0	0	3	2012	1
1_4	2	NA	M	2015-04-01	NEG	NA	2015-03-20	YES	Discarded	NO	YES	2	2015-04-01	2015-03-20		unk	2	1-4y	1	2	1	11	2015	0	0	1	2014	1
1_4	3	NA	M	2015-04-10	NEG	NA	2015-04-02	YES	Discarded	NO	YES	2	2015-04-10	2015-04-02		unk	3	1-4y	1	2	1	13	2015	0	0	2	2013	1
5_9	5	NA	M	2015-04-08	NEG	NA	2015-03-31	YES	Discarded	NO	YES	2	2015-04-08	2015-03-31		unk	5	5-9y	1	2	1	13	2015	0	0	4	2011	1
1_4	2	NA	M	2015-04-09	NEG	NA	2015-04-06	YES	Discarded	NO	YES	2	2015-04-09	2015-04-06		unk	2	1-4y	1	2	1	14	2015	0	0	1	2014	1
1_4	3	NA	M	2015-04-09	NEG	NA	2015-03-27	YES	Discarded	NO	YES	2	2015-04-09	2015-03-27		unk	3	1-4y	1	2	1	12	2015	0	0	2	2013	1
1_4	4	NA	M	2015-04-08	NEG	NA	2015-03-24	YES	Discarded	NO	YES	2	2015-04-08	2015-03-24		unk	4	1-4y	1	2	1	12	2015	0	0	3	2012	1
1_4	2	NA	M	2015-04-08	NEG	NA	2015-04-02	YES	Discarded	NO	YES	2	2015-04-08	2015-04-02		unk	2	1-4y	1	2	1	13	2015	0	0	1	2014	1
1_4	2	NA	M	2015-04-08	NEG	NA	2015-03-31	YES	Discarded	NO	YES	2	2015-04-08	2015-03-31		unk	2	1-4y	1	2	1	13	2015	0	0	1	2014	1
1_4	4	NA	M	2015-04-08	NEG	NA	2015-03-30	YES	Discarded	NO	YES	2	2015-04-08	2015-03-30		unk	4	1-4y	1	2	1	13	2015	0	0	3	2012	1
10_14	10	NA	M	2015-04-13	NEG	NA	2015-04-08	YES	Discarded	NO	YES	2	2015-04-13	2015-04-08		unk	10	10-14y	1	2	1	14	2015	0	0	9	2006	1
5_9	7	NA	M	2015-04-17	NEG	NA	2015-04-09	YES	Discarded	NO	YES	2	2015-04-17	2015-04-09		unk	7	5-9y	1	2	1	14	2015	0	0	6	2009	1
5_9	9	NA	M	2015-04-17	NEG	NA	2015-04-13	YES	Discarded	NO	YES	2	2015-04-17	2015-04-13		unk	9	5-9y	1	2	1	15	2015	0	0	8	2007	1
1_4	4	NA	M	2015-04-15	NEG	NA	2015-04-10	YES	Discarded	NO	YES	2	2015-04-15	2015-04-10		unk	4	1-4y	1	2	1	14	2015	0	0	3	2012	1
5_9	6	NA	M	2015-04-13	NEG	NA	2015-04-08	YES	Discarded	NO	YES	2	2015-04-13	2015-04-08		unk	6	5-9y	1	2	1	14	2015	0	0	5	2010	1
1_4	1	NA	M	2015-04-13	NEG	NA	2015-04-02	YES	Discarded	NO	YES	2	2015-04-13	2015-04-02		unk	1	1-4y	1	2	1	13	2015	0	0	0	2015	1
5_9	9	NA	M	2015-04-15	NEG	NA	2015-04-10	YES	Discarded	NO	YES	2	2015-04-15	2015-04-10		unk	9	5-9y	1	2	1	14	2015	0	0	8	2007	1
5_9	8	NA	M	2015-04-13	NEG	NA	2015-03-30	YES	Discarded	NO	YES	2	2015-04-13	2015-03-30		unk	8	5-9y	1	2	1	13	2015	0	0	7	2008	1
5_9	7	NA	M	2015-04-13	NEG	NA	2015-03-25	YES	Discarded	NO	YES	2	2015-04-13	2015-03-25		unk	7	5-9y	1	2	1	12	2015	0	0	6	2009	1
5_9	8	NA	M	2015-04-13	NEG	NA	2015-03-27	YES	Discarded	NO	YES	2	2015-04-13	2015-03-27		unk	8	5-9y	1	2	1	12	2015	0	0	7	2008	1
1_4	3	NA	M	2015-04-17	NEG	NA	2015-04-13	YES	Discarded	NO	YES	2	2015-04-17	2015-04-13		unk	3	1-4y	1	2	1	15	2015	0	0	2	2013	1
5_9	6	NA	M	2015-04-15	EQ	POS	2015-04-08	YES	NA	NA	YES	2	2015-04-15	2015-04-08		unk	6	5-9y	1	2	1	14	2015			5	2010	1
1_4	2	NA	M	2015-04-24	NEG	NA	2015-04-22	YES	Discarded	NO	YES	2	2015-04-24	2015-04-22		unk	2	1-4y	1	2	1	16	2015	0	0	1	2014	1
1_4	3	NA	M	2015-04-20	NEG	NA	2015-04-15	YES	Discarded	NO	YES	2	2015-04-20	2015-04-15		unk	3	1-4y	1	2	1	15	2015	0	0	2	2013	1
5_9	6	NA	M	2015-04-23	NEG	NA	2015-04-21	YES	Discarded	NO	YES	2	2015-04-23	2015-04-21		unk	6	5-9y	1	2	1	16	2015	0	0	5	2010	1
1_4	4	NA	M	2015-04-22	NEG	NA	2015-04-16	NO	Discarded	NO	YES	2	2015-04-22	2015-04-16		unk	4	1-4y	1	2	1	15	2015	0	0	3	2012	1
5_9	5	NA	M	2015-04-23	NEG	NA	2015-04-16	YES	Discarded	NO	YES	2	2015-04-23	2015-04-16		unk	5	5-9y	1	2	1	15	2015	0	0	4	2011	1
5_9	6	NA	M	2015-04-23	NEG	NA	2015-04-20	YES	Discarded	NO	YES	2	2015-04-23	2015-04-20		unk	6	5-9y	1	2	1	16	2015	0	0	5	2010	1
1_4	4	NA	M	2015-04-24	NEG	NA	2015-04-21	YES	Discarded	NO	YES	2	2015-04-24	2015-04-21		unk	4	1-4y	1	2	1	16	2015	0	0	3	2012	1
<6m	0	NA	M	2015-04-22	NEG	NA	2015-04-16	YES	Discarded	NO	YES	2	2015-04-22	2015-04-16		unk	0	<6m	1	2	1	15	2015	0	0	-1	2016	0
5_9	5	NA	M	2015-04-22	NEG	NA	2015-04-15	YES	Discarded	NO	YES	2	2015-04-22	2015-04-15		unk	5	5-9y	1	2	1	15	2015	0	0	4	2011	1
5_9	5	NA	M	2015-04-23	NEG	NA	2015-04-16	YES	Discarded	NO	YES	2	2015-04-23	2015-04-16		unk	5	5-9y	1	2	1	15	2015	0	0	4	2011	1
1_4	2	NA	M	2015-05-07	NEG	NEG	2015-05-04	Yes	Discarded	NO	YES	2	2015-05-07	2015-05-04		unk	2	1-4y	1	2	1	18	2015	0	0	1	2014	1
1_4	2	NA	M	2015-05-06	NEG	NEG	2015-04-21	Yes	Discarded	NO	YES	2	2015-05-06	2015-04-21		unk	2	1-4y	1	2	1	16	2015	0	0	1	2014	1
1_4	4	NA	M	2015-05-06	NEG	NEG	2015-04-29	Yes	Discarded	NO	YES	2	2015-05-06	2015-04-29		unk	4	1-4y	1	2	1	17	2015	0	0	3	2012	1
6-12m	0	NA	M	2015-05-04	NEG	NA	2015-04-24	YES	Discarded	NO	YES	2	2015-05-04	2015-04-24		unk	0	6-12m	1	2	1	16	2015	0	0	-1	2016	0
>45	96	NA	M	2015-05-04	NEG	NA	2015-04-29	YES	Discarded	NO	YES	2	2015-05-04	2015-04-29		unk	96	>45y	1	2	1	17	2015	0	0	95	1920	1
1_4	3	NA	M	2015-05-04	NEG	NA	2015-04-21	YES	Discarded	NO	YES	2	2015-05-04	2015-04-21		unk	3	1-4y	1	2	1	16	2015	0	0	2	2013	1
5_9	5	NA	M	2015-05-04	NEG	NA	2015-04-24	YES	Discarded	NO	YES	2	2015-05-04	2015-04-24		unk	5	5-9y	1	2	1	16	2015	0	0	4	2011	1
1_4	2	NA	M	2015-05-15	NEG	NEG	2015-05-06	Yes	Discarded	NO	YES	2	2015-05-15	2015-05-06		unk	2	1-4y	1	2	1	18	2015	0	0	1	2014	1
5_9	8	NA	M	2015-05-11	NEG	NEG	2015-05-05	Yes	Discarded	NO	YES	2	2015-05-11	2015-05-05		unk	8	5-9y	1	2	1	18	2015	0	0	7	2008	1
1_4	4	NA	M	2015-05-11	NEG	NEG	2015-04-30	Yes	Discarded	NO	YES	2	2015-05-11	2015-04-30		unk	4	1-4y	1	2	1	17	2015	0	0	3	2012	1
5_9	5	NA	M	2015-05-11	NEG	NEG	2015-05-08	Yes	Discarded	NO	YES	2	2015-05-11	2015-05-08		unk	5	5-9y	1	2	1	18	2015	0	0	4	2011	1
5_9	6	NA	M	2015-05-11	NEG	NEG	2015-05-06	Yes	Discarded	NO	YES	2	2015-05-11	2015-05-06		unk	6	5-9y	1	2	1	18	2015	0	0	5	2010	1
5_9	9	NA	M	2015-05-11	NEG	NEG	2015-05-05	Yes	Discarded	NO	YES	2	2015-05-11	2015-05-05		unk	9	5-9y	1	2	1	18	2015	0	0	8	2007	1
5_9	6	NA	M	2015-05-22	NEG	NEG	2015-05-19	Yes	Discarded	NO	YES	2	2015-05-22	2015-05-19		unk	6	5-9y	1	2	1	20	2015	0	0	5	2010	1
1_4	3	NA	M	2015-05-20	NEG	NEG	2015-05-14	Yes	Discarded	NO	YES	2	2015-05-20	2015-05-14		unk	3	1-4y	1	2	1	19	2015	0	0	2	2013	1
1_4	4	NA	M	2015-05-22	NEG	NEG	2015-05-19	Yes	Discarded	NO	YES	2	2015-05-22	2015-05-19		unk	4	1-4y	1	2	1	20	2015	0	0	3	2012	1
10_14	10	NA	M	2015-05-20	NEG	NEG	2015-05-11	Yes	Discarded	NO	YES	2	2015-05-20	2015-05-11		unk	10	10-14y	1	2	1	19	2015	0	0	9	2006	1
5_9	7	NA	M	2015-05-18	NEG	NEG	2015-04-25	Yes	Discarded	NO	YES	2	2015-05-18	2015-04-25		unk	7	5-9y	1	2	1	16	2015	0	0	6	2009	1
1_4	2	NA	M	2015-05-22	NEG	NEG	2015-05-19	Yes	Discarded	NO	YES	2	2015-05-22	2015-05-19		unk	2	1-4y	1	2	1	20	2015	0	0	1	2014	1
15_19	15	NA	M	2015-05-20	NEG	NEG	2015-05-11	Yes	Discarded	NO	YES	2	2015-05-20	2015-05-11		unk	15	15-19y	1	2	1	19	2015	0	0	14	2001	1
5_9	6	NA	M	2015-05-20	NEG	NEG	2015-05-14	Yes	Discarded	NO	YES	2	2015-05-20	2015-05-14		unk	6	5-9y	1	2	1	19	2015	0	0	5	2010	1
5_9	9	NA	M	2015-05-20	NEG	NEG	2015-05-15	Yes	Discarded	NO	YES	2	2015-05-20	2015-05-15		unk	9	5-9y	1	2	1	19	2015	0	0	8	2007	1
5_9	8	NA	M	2015-05-27	NEG	EQ	2015-05-26	Yes	Discarded	NO	YES	2	2015-05-27	2015-05-26		unk	8	5-9y	1	2	1	21	2015	0	0	7	2008	1
5_9	5	NA	M	2015-05-27	NEG	EQ	2015-05-21	Yes	Discarded	NO	YES	2	2015-05-27	2015-05-21		unk	5	5-9y	1	2	1	20	2015	0	0	4	2011	1
10_14	12	NA	M	2015-05-27	NEG	NEG	2015-05-21	Yes	Discarded	NO	YES	2	2015-05-27	2015-05-21		unk	12	10-14y	1	2	1	20	2015	0	0	11	2004	1
10_14	13	NA	M	2015-05-27	NEG	NEG	2015-05-22	Yes	Discarded	NO	YES	2	2015-05-27	2015-05-22		unk	13	10-14y	1	2	1	20	2015	0	0	12	2003	1
1_4	3	NA	M	2015-05-28	NEG	NEG	2015-05-21	Yes	Discarded	NO	YES	2	2015-05-28	2015-05-21		unk	3	1-4y	1	2	1	20	2015	0	0	2	2013	1
5_9	8	NA	M	2015-05-25	NEG	NEG	2015-05-20	Yes	Discarded	NO	YES	2	2015-05-25	2015-05-20		unk	8	5-9y	1	2	1	20	2015	0	0	7	2008	1
1_4	3	NA	M	2015-06-01	NEG	NEG	2015-05-27	Yes	Discarded	NO	YES	2	2015-06-01	2015-05-27		unk	3	1-4y	1	2	1	21	2015	0	0	2	2013	1
5_9	7	NA	M	2015-06-01	NEG	NEG	2015-05-25	Yes	Discarded	NO	YES	2	2015-06-01	2015-05-25		unk	7	5-9y	1	2	1	21	2015	0	0	6	2009	1
<6m	0	NA	M	2015-06-03	NEG	NEG	2015-05-28	Yes	Discarded	NO	YES	2	2015-06-03	2015-05-28		unk	0	<6m	1	2	1	21	2015	0	0	-1	2016	0
1_4	1	NA	M	2015-06-01	NEG	NEG	2015-05-25	Yes	Discarded	NO	YES	2	2015-06-01	2015-05-25		unk	1	1-4y	1	2	1	21	2015	0	0	0	2015	1
1_4	4	NA	M	2015-06-01	NEG	NEG	2015-05-26	Yes	Discarded	NO	YES	2	2015-06-01	2015-05-26		unk	4	1-4y	1	2	1	21	2015	0	0	3	2012	1
10_14	10	NA	M	2015-06-03	NEG	NEG	2015-05-26	Yes	Discarded	NO	YES	2	2015-06-03	2015-05-26		unk	10	10-14y	1	2	1	21	2015	0	0	9	2006	1
1_4	3	NA	M	2015-06-01	NEG	NEG	2015-05-27	Yes	Discarded	NO	YES	2	2015-06-01	2015-05-27		unk	3	1-4y	1	2	1	21	2015	0	0	2	2013	1
1_4	2	NA	M	2015-06-01	NEG	NEG	2015-05-27	Yes	Discarded	NO	YES	2	2015-06-01	2015-05-27		unk	2	1-4y	1	2	1	21	2015	0	0	1	2014	1
1_4	2	NA	M	2015-06-08	NEG	NEG	2015-06-05	Yes	Discarded	NO	YES	2	2015-06-08	2015-06-05		unk	2	1-4y	1	2	1	22	2015	0	0	1	2014	1
1_4	1	NA	M	2015-06-11	NEG	NEG	2015-06-08	Yes	Discarded	NO	YES	2	2015-06-11	2015-06-08		unk	1	1-4y	1	2	1	23	2015	0	0	0	2015	1
1_4	4	NA	M	2015-06-08	NEG	NEG	2015-06-03	Yes	Discarded	NO	YES	2	2015-06-08	2015-06-03		unk	4	1-4y	1	2	1	22	2015	0	0	3	2012	1
5_9	6	NA	M	2015-06-18	NEG	NEG	2015-06-12	Yes	Discarded	NO	YES	2	2015-06-18	2015-06-12		unk	6	5-9y	1	2	1	23	2015	0	0	5	2010	1
5_9	5	NA	M	2015-06-18	NEG	NEG	2015-06-08	Yes	Discarded	NO	YES	2	2015-06-18	2015-06-08		unk	5	5-9y	1	2	1	23	2015	0	0	4	2011	1
1_4	2	NA	M	2015-06-15	NEG	NEG	2015-06-08	Yes	Discarded	NO	YES	2	2015-06-15	2015-06-08		unk	2	1-4y	1	2	1	23	2015	0	0	1	2014	1
5_9	6	NA	M	2015-06-15	NEG	NEG	2015-06-08	Yes	Discarded	NO	YES	2	2015-06-15	2015-06-08		unk	6	5-9y	1	2	1	23	2015	0	0	5	2010	1
1_4	4	NA	M	2015-06-24	NEG	NEG	2015-06-15	Yes	Discarded	NO	YES	2	2015-06-24	2015-06-15		unk	4	1-4y	1	2	1	24	2015	0	0	3	2012	1
5_9	6	NA	M	2015-06-25	NEG	NEG	2015-06-22	Yes	Discarded	NO	YES	2	2015-06-25	2015-06-22		unk	6	5-9y	1	2	1	25	2015	0	0	5	2010	1
1_4	2	NA	M	2015-06-24	NEG	NEG	2015-06-19	Yes	Discarded	NO	YES	2	2015-06-24	2015-06-19		unk	2	1-4y	1	2	1	24	2015	0	0	1	2014	1
1_4	1	NA	M	2015-06-29	NEG	NEG	2015-06-09	Yes	Discarded	NO	YES	2	2015-06-29	2015-06-09		unk	1	1-4y	1	2	1	23	2015	0	0	0	2015	1
5_9	6	NA	M	2015-06-29	NEG	NEG	2015-06-26	Yes	Discarded	NO	YES	2	2015-06-29	2015-06-26		unk	6	5-9y	1	2	1	25	2015	0	0	5	2010	1
1_4	2	NA	M	2015-07-01	NEG	NEG	2015-06-26	Yes	Discarded	NO	YES	2	2015-07-01	2015-06-26		unk	2	1-4y	1	2	1	25	2015	0	0	1	2014	1
1_4	4	NA	M	2015-07-01	NEG	NEG	2015-06-25	Yes	Discarded	NO	YES	2	2015-07-01	2015-06-25		unk	4	1-4y	1	2	1	25	2015	0	0	3	2012	1
5_9	5	NA	M	2015-07-03	NEG	NEG	2015-06-25	Yes	Discarded	NO	YES	2	2015-07-03	2015-06-25		unk	5	5-9y	1	2	1	25	2015	0	0	4	2011	1
5_9	6	NA	M	2015-07-03	NEG	NEG	2015-06-29	Yes	Discarded	NO	YES	2	2015-07-03	2015-06-29		unk	6	5-9y	1	2	1	26	2015	0	0	5	2010	1
1_4	3	NA	M	2015-07-03	NEG	NEG	2015-06-29	Yes	Discarded	NO	YES	2	2015-07-03	2015-06-29		unk	3	1-4y	1	2	1	26	2015	0	0	2	2013	1
1_4	2	NA	M	2015-07-10	NEG	NEG	2015-07-06	Yes	Discarded	NO	YES	2	2015-07-10	2015-07-06		unk	2	1-4y	1	2	1	27	2015	0	0	1	2014	1
1_4	4	NA	M	2015-07-13	NEG	NEG	2015-07-07	Yes	Discarded	NO	YES	2	2015-07-13	2015-07-07		unk	4	1-4y	1	2	1	27	2015	0	0	3	2012	1
<6m	0	NA	M	2015-07-16	NEG	NEG	2015-07-12	Yes	Discarded	NO	YES	2	2015-07-16	2015-07-12		unk	0	<6m	1	2	1	28	2015	0	0	-1	2016	0
5_9	6	NA	M	2015-07-15	NEG	NEG	2015-07-10	Yes	Discarded	NO	YES	2	2015-07-15	2015-07-10		unk	6	5-9y	1	2	1	27	2015	0	0	5	2010	1
5_9	9	NA	M	2015-07-13	NEG	NEG	2015-07-06	Yes	Discarded	NO	YES	2	2015-07-13	2015-07-06		unk	9	5-9y	1	2	1	27	2015	0	0	8	2007	1
1_4	3	NA	M	2015-07-13	NEG	NEG	2015-07-08	Yes	Discarded	NO	YES	2	2015-07-13	2015-07-08		unk	3	1-4y	1	2	1	27	2015	0	0	2	2013	1
15_19	15	NA	M	2015-07-13	NEG	NEG	2015-07-08	Yes	Discarded	NO	YES	2	2015-07-13	2015-07-08		unk	15	15-19y	1	2	1	27	2015	0	0	14	2001	1
1_4	3	NA	M	2015-07-22	NEG	NEG	2015-07-16	Yes	Discarded	NO	YES	2	2015-07-22	2015-07-16		unk	3	1-4y	1	2	1	28	2015	0	0	2	2013	1
1_4	3	NA	M	2015-07-22	NEG	NEG	2015-06-30	Yes	Discarded	NO	YES	2	2015-07-22	2015-06-30		unk	3	1-4y	1	2	1	26	2015	0	0	2	2013	1
5_9	8	NA	M	2015-07-22	NEG	NEG	2015-07-10	Yes	Discarded	NO	YES	2	2015-07-22	2015-07-10		unk	8	5-9y	1	2	1	27	2015	0	0	7	2008	1
1_4	4	NA	M	2015-07-31	NEG	EQ	2015-07-27	Yes	Discarded	NO	YES	2	2015-07-31	2015-07-27		unk	4	1-4y	1	2	1	30	2015	0	0	3	2012	1
5_9	7	NA	M	2015-07-30	NEG	NEG	2015-07-24	Yes	Discarded	NO	YES	2	2015-07-30	2015-07-24		unk	7	5-9y	1	2	1	29	2015	0	0	6	2009	1
10_14	11	NA	M	2015-08-04	NEG	NEG	2015-07-29	Yes	Discarded	NO	YES	2	2015-08-04	2015-07-29		unk	11	10-14y	1	2	1	30	2015	0	0	10	2005	1
1_4	3	NA	M	2015-08-04	NEG	NEG	2015-07-23	Yes	Discarded	NO	YES	2	2015-08-04	2015-07-23		unk	3	1-4y	1	2	1	29	2015	0	0	2	2013	1
1_4	3	NA	M	2015-08-06	NEG	NEG	2015-08-03	Yes	Discarded	NO	YES	2	2015-08-06	2015-08-03		unk	3	1-4y	1	2	1	31	2015	0	0	2	2013	1
5_9	8	NA	M	2015-08-06	NEG	NEG	2015-08-04	Yes	Discarded	NO	YES	2	2015-08-06	2015-08-04		unk	8	5-9y	1	2	1	31	2015	0	0	7	2008	1
1_4	1	NA	M	2015-08-14	NEG	NEG	2015-08-06	Yes	Discarded	NO	YES	2	2015-08-14	2015-08-06		unk	1	1-4y	1	2	1	31	2015	0	0	0	2015	1
1_4	2	NA	M	2015-08-12	NEG	NEG	2015-08-05	Yes	Discarded	NO	YES	2	2015-08-12	2015-08-05		unk	2	1-4y	1	2	1	31	2015	0	0	1	2014	1
1_4	2	NA	M	2015-08-14	NEG	NEG	2015-08-03	Yes	Discarded	NO	YES	2	2015-08-14	2015-08-03		unk	2	1-4y	1	2	1	31	2015	0	0	1	2014	1
1_4	3	NA	M	2015-08-14	NEG	NEG	2015-08-05	Yes	Discarded	NO	YES	2	2015-08-14	2015-08-05		unk	3	1-4y	1	2	1	31	2015	0	0	2	2013	1
5_9	5	NA	M	2015-08-14	NEG	NEG	2015-08-03	Yes	Discarded	NO	YES	2	2015-08-14	2015-08-03		unk	5	5-9y	1	2	1	31	2015	0	0	4	2011	1
1_4	4	NA	M	2015-08-12	NEG	NEG	2015-07-27	Yes	Discarded	NO	YES	2	2015-08-12	2015-07-27		unk	4	1-4y	1	2	1	30	2015	0	0	3	2012	1
5_9	5	NA	M	2015-08-14	NEG	NEG	2015-08-08	Yes	Discarded	NO	YES	2	2015-08-14	2015-08-08		unk	5	5-9y	1	2	1	31	2015	0	0	4	2011	1
5_9	5	NA	M	2015-08-18	NEG	EQ	2015-08-14	Yes	Discarded	NO	YES	2	2015-08-18	2015-08-14		unk	5	5-9y	1	2	1	32	2015	0	0	4	2011	1
5_9	5	NA	M	2015-08-18	NEG	EQ	2015-08-13	Yes	Discarded	NO	YES	2	2015-08-18	2015-08-13		unk	5	5-9y	1	2	1	32	2015	0	0	4	2011	1
1_4	4	NA	M	2015-08-19	NEG	NEG	2015-08-14	Yes	Discarded	NO	YES	2	2015-08-19	2015-08-14		unk	4	1-4y	1	2	1	32	2015	0	0	3	2012	1
5_9	5	NA	M	2015-08-19	NEG	NEG	2015-08-14	Yes	Discarded	NO	YES	2	2015-08-19	2015-08-14		unk	5	5-9y	1	2	1	32	2015	0	0	4	2011	1
10_14	11	NA	M	2015-08-18	EQ	NEG	2015-08-07	Yes	NA	NA	YES	2	2015-08-18	2015-08-07		unk	11	10-14y	1	2	1	31	2015			10	2005	1
1_4	4	NA	M	2015-08-18	NEG	NEG	2015-08-12	Yes	Discarded	NO	YES	2	2015-08-18	2015-08-12		unk	4	1-4y	1	2	1	32	2015	0	0	3	2012	1
5_9	5	NA	M	2015-08-24	NEG	EQ	2015-08-14	Yes	Discarded	NO	YES	2	2015-08-24	2015-08-14		unk	5	5-9y	1	2	1	32	2015	0	0	4	2011	1
10_14	10	NA	M	2015-08-27	NEG	NEG	2015-08-19	Yes	Discarded	NO	YES	2	2015-08-27	2015-08-19		unk	10	10-14y	1	2	1	33	2015	0	0	9	2006	1
1_4	2	NA	M	2015-08-27	NEG	NEG	2015-08-19	Yes	Discarded	NO	YES	2	2015-08-27	2015-08-19		unk	2	1-4y	1	2	1	33	2015	0	0	1	2014	1
1_4	4	NA	M	2015-08-28	NEG	NEG	2015-08-24	Yes	Discarded	NO	YES	2	2015-08-28	2015-08-24		unk	4	1-4y	1	2	1	34	2015	0	0	3	2012	1
1_4	2	NA	M	2015-08-27	NEG	NEG	2015-08-26	Yes	Discarded	NO	YES	2	2015-08-27	2015-08-26		unk	2	1-4y	1	2	1	34	2015	0	0	1	2014	1
1_4	3	NA	M	2015-08-27	NEG	NEG	2015-08-24	Yes	Discarded	NO	YES	2	2015-08-27	2015-08-24		unk	3	1-4y	1	2	1	34	2015	0	0	2	2013	1
1_4	3	NA	M	2015-08-27	NEG	NEG	2015-08-20	Yes	Discarded	NO	YES	2	2015-08-27	2015-08-20		unk	3	1-4y	1	2	1	33	2015	0	0	2	2013	1
5_9	5	NA	M	2015-08-24	NEG	NEG	2015-08-17	Yes	Discarded	NO	YES	2	2015-08-24	2015-08-17		unk	5	5-9y	1	2	1	33	2015	0	0	4	2011	1
1_4	2	NA	M	2015-08-24	NEG	NEG	2015-08-06	Yes	Discarded	NO	YES	2	2015-08-24	2015-08-06		unk	2	1-4y	1	2	1	31	2015	0	0	1	2014	1
10_14	11	NA	M	2015-09-03	NEG	EQ	2015-08-28	YES	Discarded	NO	YES	2	2015-09-03	2015-08-28		unk	11	10-14y	1	2	1	34	2015	0	0	10	2005	1
1_4	2	NA	M	2015-09-02	NEG	NEG	2015-08-15	Yes	Discarded	NO	YES	2	2015-09-02	2015-08-15		unk	2	1-4y	1	2	1	32	2015	0	0	1	2014	1
1_4	4	NA	M	2015-09-03	NEG	NEG	2015-08-31	YES	Discarded	NO	YES	2	2015-09-03	2015-08-31		unk	4	1-4y	1	2	1	35	2015	0	0	3	2012	1
5_9	9	NA	M	2015-09-02	NEG	NEG	2015-08-27	Yes	Discarded	NO	YES	2	2015-09-02	2015-08-27		unk	9	5-9y	1	2	1	34	2015	0	0	8	2007	1
10_14	12	NA	M	2015-09-10	NEG	NEG	2015-09-07	YES	Discarded	NO	YES	2	2015-09-10	2015-09-07		unk	12	10-14y	1	2	1	36	2015	0	0	11	2004	1
<6m	0	NA	M	2015-09-09	NEG	NEG	2015-09-04	YES	Discarded	NO	YES	2	2015-09-09	2015-09-04		unk	0	<6m	1	2	1	35	2015	0	0	-1	2016	0
10_14	10	NA	M	2015-09-10	NEG	NEG	2015-09-07	YES	Discarded	NO	YES	2	2015-09-10	2015-09-07		unk	10	10-14y	1	2	1	36	2015	0	0	9	2006	1
1_4	2	NA	M	2015-09-09	NEG	NEG	2015-09-01	YES	Discarded	NO	YES	2	2015-09-09	2015-09-01		unk	2	1-4y	1	2	1	35	2015	0	0	1	2014	1
5_9	6	NA	M	2015-09-10	NEG	NEG	2015-08-17	YES	Discarded	NO	YES	2	2015-09-10	2015-08-17		unk	6	5-9y	1	2	1	33	2015	0	0	5	2010	1
5_9	6	NA	M	2015-09-17	NEG	EQ	2015-09-10	YES	Discarded	NO	YES	2	2015-09-17	2015-09-10		unk	6	5-9y	1	2	1	36	2015	0	0	5	2010	1
5_9	5	NA	M	2015-09-14	NEG	EQ	2015-09-08	YES	Discarded	NO	YES	2	2015-09-14	2015-09-08		unk	5	5-9y	1	2	1	36	2015	0	0	4	2011	1
5_9	8	NA	M	2015-09-14	NEG	NEG	2015-09-09	YES	Discarded	NO	YES	2	2015-09-14	2015-09-09		unk	8	5-9y	1	2	1	36	2015	0	0	7	2008	1
1_4	2	NA	M	2015-09-17	NEG	NEG	2015-09-14	YES	Discarded	NO	YES	2	2015-09-17	2015-09-14		unk	2	1-4y	1	2	1	37	2015	0	0	1	2014	1
1_4	3	NA	M	2015-09-17	NEG	NEG	2015-09-14	YES	Discarded	NO	YES	2	2015-09-17	2015-09-14		unk	3	1-4y	1	2	1	37	2015	0	0	2	2013	1
1_4	1	NA	M	2015-09-17	NEG	NEG	2015-09-12	YES	Discarded	NO	YES	2	2015-09-17	2015-09-12		unk	1	1-4y	1	2	1	36	2015	0	0	0	2015	1
1_4	4	NA	M	2015-09-14	NEG	NEG	2015-09-09	YES	Discarded	NO	YES	2	2015-09-14	2015-09-09		unk	4	1-4y	1	2	1	36	2015	0	0	3	2012	1
1_4	4	NA	M	2015-09-14	NEG	NEG	2015-09-06	YES	Discarded	NO	YES	2	2015-09-14	2015-09-06		unk	4	1-4y	1	2	1	36	2015	0	0	3	2012	1
5_9	5	NA	M	2015-09-14	NEG	NEG	2015-09-07	YES	Discarded	NO	YES	2	2015-09-14	2015-09-07		unk	5	5-9y	1	2	1	36	2015	0	0	4	2011	1
5_9	5	NA	M	2015-09-17	NEG	NEG	2015-09-13	YES	Discarded	NO	YES	2	2015-09-17	2015-09-13		unk	5	5-9y	1	2	1	37	2015	0	0	4	2011	1
1_4	3	NA	M	2015-09-16	NEG	NEG	2015-09-14	YES	Discarded	NO	YES	2	2015-09-16	2015-09-14		unk	3	1-4y	1	2	1	37	2015	0	0	2	2013	1
5_9	5	NA	M	2015-09-17	NEG	NEG	2015-09-14	YES	Discarded	NO	YES	2	2015-09-17	2015-09-14		unk	5	5-9y	1	2	1	37	2015	0	0	4	2011	1
1_4	4	NA	M	2015-09-23	NEG	NEG	2015-09-15	YES	Discarded	NO	YES	2	2015-09-23	2015-09-15		unk	4	1-4y	1	2	1	37	2015	0	0	3	2012	1
5_9	7	NA	M	2015-09-21	NEG	NEG	2015-09-16	YES	Discarded	NO	YES	2	2015-09-21	2015-09-16		unk	7	5-9y	1	2	1	37	2015	0	0	6	2009	1
5_9	7	NA	M	2015-09-23	NEG	NEG	2015-09-17	YES	Discarded	NO	YES	2	2015-09-23	2015-09-17		unk	7	5-9y	1	2	1	37	2015	0	0	6	2009	1
1_4	2	NA	M	2015-09-21	NEG	NEG	2015-09-16	YES	Discarded	NO	YES	2	2015-09-21	2015-09-16		unk	2	1-4y	1	2	1	37	2015	0	0	1	2014	1
1_4	3	NA	M	2015-09-23	NEG	NEG	2015-09-21	YES	Discarded	NO	YES	2	2015-09-23	2015-09-21		unk	3	1-4y	1	2	1	38	2015	0	0	2	2013	1
1_4	4	NA	M	2015-09-23	NEG	NEG	2015-09-15	YES	Discarded	NO	YES	2	2015-09-23	2015-09-15		unk	4	1-4y	1	2	1	37	2015	0	0	3	2012	1
1_4	4	NA	M	2015-09-23	NEG	NEG	2015-09-18	YES	Discarded	NO	YES	2	2015-09-23	2015-09-18		unk	4	1-4y	1	2	1	37	2015	0	0	3	2012	1
5_9	6	NA	M	2015-09-21	NEG	NEG	2015-09-15	YES	Discarded	NO	YES	2	2015-09-21	2015-09-15		unk	6	5-9y	1	2	1	37	2015	0	0	5	2010	1
6-12m	0	NA	M	2015-09-23	NEG	NEG	2015-09-18	YES	Discarded	NO	YES	2	2015-09-23	2015-09-18		unk	0	6-12m	1	2	1	37	2015	0	0	-1	2016	0
5_9	7	NA	M	2015-09-23	NEG	NEG	2015-09-16	YES	Discarded	NO	YES	2	2015-09-23	2015-09-16		unk	7	5-9y	1	2	1	37	2015	0	0	6	2009	1
1_4	4	NA	M	2015-09-21	NEG	NEG	2015-09-14	YES	Discarded	NO	YES	2	2015-09-21	2015-09-14		unk	4	1-4y	1	2	1	37	2015	0	0	3	2012	1
10_14	11	NA	M	2015-09-28	NEG	EQ	2015-09-17	YES	Discarded	NO	YES	2	2015-09-28	2015-09-17		unk	11	10-14y	1	2	1	37	2015	0	0	10	2005	1
1_4	4	NA	M	2015-09-28	NEG	EQ	2015-09-14	YES	Discarded	NO	YES	2	2015-09-28	2015-09-14		unk	4	1-4y	1	2	1	37	2015	0	0	3	2012	1
1_4	3	NA	M	2015-09-30	NEG	NEG	2015-09-23	YES	Discarded	NO	YES	2	2015-09-30	2015-09-23		unk	3	1-4y	1	2	1	38	2015	0	0	2	2013	1
5_9	8	NA	M	2015-09-30	NEG	NEG	2015-09-23	YES	Discarded	NO	YES	2	2015-09-30	2015-09-23		unk	8	5-9y	1	2	1	38	2015	0	0	7	2008	1
5_9	8	NA	M	2015-09-28	NEG	NEG	2015-09-21	YES	Discarded	NO	YES	2	2015-09-28	2015-09-21		unk	8	5-9y	1	2	1	38	2015	0	0	7	2008	1
1_4	2	NA	M	2015-09-28	NEG	NEG	2015-09-19	YES	Discarded	NO	YES	2	2015-09-28	2015-09-19		unk	2	1-4y	1	2	1	37	2015	0	0	1	2014	1
1_4	4	NA	M	2015-09-28	NEG	NEG	2015-09-20	YES	Discarded	NO	YES	2	2015-09-28	2015-09-20		unk	4	1-4y	1	2	1	38	2015	0	0	3	2012	1
5_9	5	NA	M	2015-09-28	NEG	NEG	2015-09-21	YES	Discarded	NO	YES	2	2015-09-28	2015-09-21		unk	5	5-9y	1	2	1	38	2015	0	0	4	2011	1
1_4	4	NA	M	2015-09-30	NEG	POS	2015-09-22	YES	Discarded	NO	YES	2	2015-09-30	2015-09-22		unk	4	1-4y	1	2	1	38	2015	0	0	3	2012	1
1_4	4	NA	M	2015-09-30	NEG	POS	2015-09-24	YES	Discarded	NO	YES	2	2015-09-30	2015-09-24		unk	4	1-4y	1	2	1	38	2015	0	0	3	2012	1
1_4	2	NA	M	2015-10-07	NEG	NEG	2015-09-28	Yes	Discarded	NO	YES	2	2015-10-07	2015-09-28		unk	2	1-4y	1	2	1	39	2015	0	0	1	2014	1
1_4	4	NA	M	2015-10-02	NEG	NEG	2015-09-28	Yes	Discarded	NO	YES	2	2015-10-02	2015-09-28		unk	4	1-4y	1	2	1	39	2015	0	0	3	2012	1
1_4	2	NA	M	2015-10-02	NEG	NEG	2015-09-17	Yes	Discarded	NO	YES	2	2015-10-02	2015-09-17		unk	2	1-4y	1	2	1	37	2015	0	0	1	2014	1
1_4	3	NA	M	2015-10-02	NEG	NEG	2015-09-25	YES	Discarded	NO	YES	2	2015-10-02	2015-09-25		unk	3	1-4y	1	2	1	38	2015	0	0	2	2013	1
1_4	3	NA	M	2015-10-02	NEG	NEG	2015-09-29	Yes	Discarded	NO	YES	2	2015-10-02	2015-09-29		unk	3	1-4y	1	2	1	39	2015	0	0	2	2013	1
5_9	8	NA	M	2015-10-02	NEG	NEG	2015-09-29	YES	Discarded	NO	YES	2	2015-10-02	2015-09-29		unk	8	5-9y	1	2	1	39	2015	0	0	7	2008	1
5_9	9	NA	M	2015-10-07	NEG	NEG	2015-09-28	Yes	Discarded	NO	YES	2	2015-10-07	2015-09-28		unk	9	5-9y	1	2	1	39	2015	0	0	8	2007	1
1_4	4	NA	M	2015-10-02	NEG	NEG	2015-09-25	Yes	Discarded	NO	YES	2	2015-10-02	2015-09-25		unk	4	1-4y	1	2	1	38	2015	0	0	3	2012	1
1_4	4	NA	M	2015-10-02	NEG	NEG	2015-09-27	Yes	Discarded	NO	YES	2	2015-10-02	2015-09-27		unk	4	1-4y	1	2	1	39	2015	0	0	3	2012	1
15_19	16	NA	M	2015-10-02	NEG	NEG	2015-09-25	Yes	Discarded	NO	YES	2	2015-10-02	2015-09-25		unk	16	15-19y	1	2	1	38	2015	0	0	15	2000	1
5_9	5	NA	M	2015-10-07	NEG	POS	2015-09-28	Yes	Discarded	NO	YES	2	2015-10-07	2015-09-28		unk	5	5-9y	1	2	1	39	2015	0	0	4	2011	1
5_9	5	NA	M	2015-10-07	NEG	POS	2015-09-28	Yes	Discarded	NO	YES	2	2015-10-07	2015-09-28		unk	5	5-9y	1	2	1	39	2015	0	0	4	2011	1
5_9	6	NA	M	2015-10-07	NEG	POS	2015-09-22	Yes	Discarded	NO	YES	2	2015-10-07	2015-09-22		unk	6	5-9y	1	2	1	38	2015	0	0	5	2010	1
5_9	5	NA	M	2015-10-07	NEG	EQ	2015-10-02	Yes	Discarded	NO	YES	2	2015-10-07	2015-10-02		unk	5	5-9y	1	2	1	39	2015	0	0	4	2011	1
15_19	15	NA	M	2015-10-08	NEG	NEG	2015-10-05	Yes	Discarded	NO	YES	2	2015-10-08	2015-10-05		unk	15	15-19y	1	2	1	40	2015	0	0	14	2001	1
1_4	3	NA	M	2015-10-12	NEG	NEG	2015-10-06	Yes	Discarded	NO	YES	2	2015-10-12	2015-10-06		unk	3	1-4y	1	2	1	40	2015	0	0	2	2013	1
5_9	5	NA	M	2015-10-08	NEG	NEG	2015-10-05	Yes	Discarded	NO	YES	2	2015-10-08	2015-10-05		unk	5	5-9y	1	2	1	40	2015	0	0	4	2011	1
1_4	2	NA	M	2015-10-08	NEG	NEG	2015-10-06	Yes	Discarded	NO	YES	2	2015-10-08	2015-10-06		unk	2	1-4y	1	2	1	40	2015	0	0	1	2014	1
1_4	2	NA	M	2015-10-12	NEG	NEG	2015-10-06	Yes	Discarded	NO	YES	2	2015-10-12	2015-10-06		unk	2	1-4y	1	2	1	40	2015	0	0	1	2014	1
1_4	4	NA	M	2015-10-12	NEG	NEG	2015-09-29	Yes	Discarded	NO	YES	2	2015-10-12	2015-09-29		unk	4	1-4y	1	2	1	39	2015	0	0	3	2012	1
1_4	4	NA	M	2015-10-12	NEG	NEG	2015-10-07	Yes	Discarded	NO	YES	2	2015-10-12	2015-10-07		unk	4	1-4y	1	2	1	40	2015	0	0	3	2012	1
1_4	1	NA	M	2015-10-12	NEG	NEG	2015-09-18	Yes	Discarded	NO	YES	2	2015-10-12	2015-09-18		unk	1	1-4y	1	2	1	37	2015	0	0	0	2015	1
1_4	3	NA	M	2015-10-07	NEG	POS	2015-10-01	Yes	Discarded	NO	YES	2	2015-10-07	2015-10-01		unk	3	1-4y	1	2	1	39	2015	0	0	2	2013	1
1_4	2	NA	M	2015-10-07	NEG	POS	2015-10-02	Yes	Discarded	NO	YES	2	2015-10-07	2015-10-02		unk	2	1-4y	1	2	1	39	2015	0	0	1	2014	1
1_4	3	NA	M	2015-10-08	NEG	POS	2015-10-05	Yes	Discarded	NO	YES	2	2015-10-08	2015-10-05		unk	3	1-4y	1	2	1	40	2015	0	0	2	2013	1
1_4	1	NA	M	2015-10-07	NEG	POS	2015-10-01	Yes	Discarded	NO	YES	2	2015-10-07	2015-10-01		unk	1	1-4y	1	2	1	39	2015	0	0	0	2015	1
1_4	4	NA	M	2015-10-19	NEG	EQ	2015-10-13	Yes	Discarded	NO	YES	2	2015-10-19	2015-10-13		unk	4	1-4y	1	2	1	41	2015	0	0	3	2012	1
5_9	5	NA	M	2015-10-16	NEG	NEG	2015-10-13	Yes	Discarded	NO	YES	2	2015-10-16	2015-10-13		unk	5	5-9y	1	2	1	41	2015	0	0	4	2011	1
5_9	6	NA	M	2015-10-16	NEG	NEG	2015-10-08	Yes	Discarded	NO	YES	2	2015-10-16	2015-10-08		unk	6	5-9y	1	2	1	40	2015	0	0	5	2010	1
5_9	6	NA	M	2015-10-19	NEG	NEG	2015-10-15	Yes	Discarded	NO	YES	2	2015-10-19	2015-10-15		unk	6	5-9y	1	2	1	41	2015	0	0	5	2010	1
1_4	4	NA	M	2015-10-14	NEG	NEG	2015-10-08	Yes	Discarded	NO	YES	2	2015-10-14	2015-10-08		unk	4	1-4y	1	2	1	40	2015	0	0	3	2012	1
5_9	5	NA	M	2015-10-19	NEG	NEG	2015-10-14	Yes	Discarded	NO	YES	2	2015-10-19	2015-10-14		unk	5	5-9y	1	2	1	41	2015	0	0	4	2011	1
5_9	7	NA	M	2015-10-16	NEG	NEG	2015-10-12	Yes	Discarded	NO	YES	2	2015-10-16	2015-10-12		unk	7	5-9y	1	2	1	41	2015	0	0	6	2009	1
5_9	8	NA	M	2015-10-19	NEG	NEG	2015-10-12	Yes	Discarded	NO	YES	2	2015-10-19	2015-10-12		unk	8	5-9y	1	2	1	41	2015	0	0	7	2008	1
1_4	3	NA	M	2015-10-19	NEG	NEG	2015-10-08	Yes	Discarded	NO	YES	2	2015-10-19	2015-10-08		unk	3	1-4y	1	2	1	40	2015	0	0	2	2013	1
5_9	6	NA	M	2015-10-14	NEG	POS	2015-10-05	Yes	Discarded	NO	YES	2	2015-10-14	2015-10-05		unk	6	5-9y	1	2	1	40	2015	0	0	5	2010	1
1_4	2	NA	M	2015-10-16	NEG	POS	2015-10-13	Yes	Discarded	NO	YES	2	2015-10-16	2015-10-13		unk	2	1-4y	1	2	1	41	2015	0	0	1	2014	1
10_14	11	NA	M	2015-10-27	NEG	NEG	2015-10-21	Yes	Discarded	NO	YES	2	2015-10-27	2015-10-21		unk	11	10-14y	1	2	1	42	2015	0	0	10	2005	1
10_14	14	NA	M	2015-10-23	NEG	NEG	2015-10-20	Yes	Discarded	NO	YES	2	2015-10-23	2015-10-20		unk	14	10-14y	1	2	1	42	2015	0	0	13	2002	1
5_9	7	NA	M	2015-10-27	NEG	NEG	2015-10-20	Yes	Discarded	NO	YES	2	2015-10-27	2015-10-20		unk	7	5-9y	1	2	1	42	2015	0	0	6	2009	1
10_14	13	NA	M	2015-10-23	NEG	NEG	2015-10-15	Yes	Discarded	NO	YES	2	2015-10-23	2015-10-15		unk	13	10-14y	1	2	1	41	2015	0	0	12	2003	1
1_4	1	NA	M	2015-10-21	NEG	NEG	2015-10-16	Yes	Discarded	NO	YES	2	2015-10-21	2015-10-16		unk	1	1-4y	1	2	1	41	2015	0	0	0	2015	1
1_4	3	NA	M	2015-10-23	NEG	NEG	2015-10-19	Yes	Discarded	NO	YES	2	2015-10-23	2015-10-19		unk	3	1-4y	1	2	1	42	2015	0	0	2	2013	1
5_9	5	NA	M	2015-10-21	NEG	NEG	2015-10-06	Yes	Discarded	NO	YES	2	2015-10-21	2015-10-06		unk	5	5-9y	1	2	1	40	2015	0	0	4	2011	1
1_4	2	NA	M	2015-10-21	NEG	NEG	2015-10-19	Yes	Discarded	NO	YES	2	2015-10-21	2015-10-19		unk	2	1-4y	1	2	1	42	2015	0	0	1	2014	1
1_4	3	NA	M	2015-10-27	NEG	NEG	2015-10-20	Yes	Discarded	NO	YES	2	2015-10-27	2015-10-20		unk	3	1-4y	1	2	1	42	2015	0	0	2	2013	1
1_4	2	NA	M	2015-10-23	NEG	NEG	2015-10-19	Yes	Discarded	NO	YES	2	2015-10-23	2015-10-19		unk	2	1-4y	1	2	1	42	2015	0	0	1	2014	1
1_4	2	NA	M	2015-10-23	NEG	POS	2015-10-19	Yes	Discarded	NO	YES	2	2015-10-23	2015-10-19		unk	2	1-4y	1	2	1	42	2015	0	0	1	2014	1
1_4	2	NA	M	2015-10-28	NEG	NEG	2015-10-21	Yes	Discarded	NO	YES	2	2015-10-28	2015-10-21		unk	2	1-4y	1	2	1	42	2015	0	0	1	2014	1
5_9	7	NA	M	2015-10-30	NEG	NEG	2015-10-26	Yes	Discarded	NO	YES	2	2015-10-30	2015-10-26		unk	7	5-9y	1	2	1	43	2015	0	0	6	2009	1
5_9	7	NA	M	2015-10-30	NEG	NEG	2015-10-21	Yes	Discarded	NO	YES	2	2015-10-30	2015-10-21		unk	7	5-9y	1	2	1	42	2015	0	0	6	2009	1
1_4	1	NA	M	2015-11-03	NEG	NEG	2015-10-28	Yes	Discarded	NO	YES	2	2015-11-03	2015-10-28		unk	1	1-4y	1	2	1	43	2015	0	0	0	2015	1
5_9	5	NA	M	2015-10-27	NEG	NEG	2015-10-22	Yes	Discarded	NO	YES	2	2015-10-27	2015-10-22		unk	5	5-9y	1	2	1	42	2015	0	0	4	2011	1
5_9	7	NA	M	2015-10-28	NEG	NEG	2015-07-03	Yes	Discarded	NO	YES	2	2015-10-28	2015-07-03		unk	7	5-9y	1	2	1	26	2015	0	0	6	2009	1
1_4	4	NA	M	2015-10-30	NEG	NEG	2015-10-25	Yes	Discarded	NO	YES	2	2015-10-30	2015-10-25		unk	4	1-4y	1	2	1	43	2015	0	0	3	2012	1
5_9	8	NA	M	2015-10-27	NEG	NEG	2015-10-21	Yes	Discarded	NO	YES	2	2015-10-27	2015-10-21		unk	8	5-9y	1	2	1	42	2015	0	0	7	2008	1
5_9	8	NA	M	2015-10-28	NEG	NEG	2015-10-27	Yes	Discarded	NO	YES	2	2015-10-28	2015-10-27		unk	8	5-9y	1	2	1	43	2015	0	0	7	2008	1
5_9	7	NA	M	2015-10-30	NEG	NEG	2015-10-26	Yes	Discarded	NO	YES	2	2015-10-30	2015-10-26		unk	7	5-9y	1	2	1	43	2015	0	0	6	2009	1
5_9	5	NA	M	2015-11-03	NEG	NEG	2015-10-26	Yes	Discarded	NO	YES	2	2015-11-03	2015-10-26		unk	5	5-9y	1	2	1	43	2015	0	0	4	2011	1
5_9	6	NA	M	2015-10-30	NEG	POS	2015-10-19	Yes	Discarded	NO	YES	2	2015-10-30	2015-10-19		unk	6	5-9y	1	2	1	42	2015	0	0	5	2010	1
10_14	10	NA	M	2015-11-06	NEG	NEG	2015-10-28	YES	Discarded	NO	YES	2	2015-11-06	2015-10-28		unk	10	10-14y	1	2	1	43	2015	0	0	9	2006	1
1_4	3	NA	M	2015-11-06	NEG	NEG	2015-10-26	YES	Discarded	NO	YES	2	2015-11-06	2015-10-26		unk	3	1-4y	1	2	1	43	2015	0	0	2	2013	1
1_4	3	NA	M	2015-11-06	NEG	NEG	2015-10-29	YES	Discarded	NO	YES	2	2015-11-06	2015-10-29		unk	3	1-4y	1	2	1	43	2015	0	0	2	2013	1
1_4	3	NA	M	2015-11-03	NEG	NEG	2015-10-27	YES	Discarded	NO	YES	2	2015-11-03	2015-10-27		unk	3	1-4y	1	2	1	43	2015	0	0	2	2013	1
1_4	4	NA	M	2015-11-06	NEG	NEG	2015-10-30	YES	Discarded	NO	YES	2	2015-11-06	2015-10-30		unk	4	1-4y	1	2	1	43	2015	0	0	3	2012	1
5_9	6	NA	M	2015-11-06	NEG	NEG	2015-11-03	YES	Discarded	NO	YES	2	2015-11-06	2015-11-03		unk	6	5-9y	1	2	1	44	2015	0	0	5	2010	1
NA	NA	NA	M	2015-11-06	NEG	NEG	2015-10-21	YES	Discarded	NO	YES	2	2015-11-06	2015-10-21		unk			1	2	1	42	2015	0	0			0
1_4	2	NA	M	2015-11-06	NEG	POS	2015-10-23	Yes	Discarded	NO	YES	2	2015-11-06	2015-10-23		unk	2	1-4y	1	2	1	42	2015	0	0	1	2014	1
5_9	6	NA	M	2015-11-06	NEG	POS	2015-10-27	Yes	Discarded	NO	YES	2	2015-11-06	2015-10-27		unk	6	5-9y	1	2	1	43	2015	0	0	5	2010	1
5_9	7	NA	M	2015-11-06	NEG	POS	2015-10-20	YES	Discarded	NO	YES	2	2015-11-06	2015-10-20		unk	7	5-9y	1	2	1	42	2015	0	0	6	2009	1
5_9	6	NA	M	2015-11-03	NEG	POS	2015-10-19	YES	Discarded	NO	YES	2	2015-11-03	2015-10-19		unk	6	5-9y	1	2	1	42	2015	0	0	5	2010	1
10_14	14	NA	M	2015-11-17	NEG	EQ	2015-11-11	YES	Discarded	NO	YES	2	2015-11-17	2015-11-11		unk	14	10-14y	1	2	1	45	2015	0	0	13	2002	1
1_4	4	NA	M	2015-11-17	NEG	EQ	2015-11-09	YES	Discarded	NO	YES	2	2015-11-17	2015-11-09		unk	4	1-4y	1	2	1	45	2015	0	0	3	2012	1
5_9	5	NA	M	2015-11-13	NEG	EQ	2015-11-03	YES	Discarded	NO	YES	2	2015-11-13	2015-11-03		unk	5	5-9y	1	2	1	44	2015	0	0	4	2011	1
10_14	13	NA	M	2015-11-13	NEG	EQ	2015-11-04	YES	Discarded	NO	YES	2	2015-11-13	2015-11-04		unk	13	10-14y	1	2	1	44	2015	0	0	12	2003	1
1_4	4	NA	M	2015-11-10	NEG	NEG	2015-11-04	YES	Discarded	NO	YES	2	2015-11-10	2015-11-04		unk	4	1-4y	1	2	1	44	2015	0	0	3	2012	1
10_14	12	NA	M	2015-11-13	NEG	NEG	2015-11-10	YES	Discarded	NO	YES	2	2015-11-13	2015-11-10		unk	12	10-14y	1	2	1	45	2015	0	0	11	2004	1
1_4	3	NA	M	2015-11-11	NEG	NEG	2015-11-06	YES	Discarded	NO	YES	2	2015-11-11	2015-11-06		unk	3	1-4y	1	2	1	44	2015	0	0	2	2013	1
5_9	9	NA	M	2015-11-13	NEG	NEG	2015-11-09	YES	Discarded	NO	YES	2	2015-11-13	2015-11-09		unk	9	5-9y	1	2	1	45	2015	0	0	8	2007	1
5_9	6	NA	M	2015-11-13	NEG	POS	2015-11-09	YES	Discarded	NO	YES	2	2015-11-13	2015-11-09		unk	6	5-9y	1	2	1	45	2015	0	0	5	2010	1
5_9	8	NA	M	2015-11-10	NEG	POS	2015-11-04	YES	Discarded	NO	YES	2	2015-11-10	2015-11-04		unk	8	5-9y	1	2	1	44	2015	0	0	7	2008	1
10_14	10	NA	M	2015-11-13	NEG	POS	2015-11-04	YES	Discarded	NO	YES	2	2015-11-13	2015-11-04		unk	10	10-14y	1	2	1	44	2015	0	0	9	2006	1
1_4	1	NA	M	2015-11-20	NEG	NEG	2015-11-12	YES	Discarded	NO	YES	2	2015-11-20	2015-11-12		unk	1	1-4y	1	2	1	45	2015	0	0	0	2015	1
1_4	4	NA	M	2015-11-24	NEG	NEG	2015-11-18	YES	Discarded	NO	YES	2	2015-11-24	2015-11-18		unk	4	1-4y	1	2	1	46	2015	0	0	3	2012	1
5_9	8	NA	M	2015-11-20	NEG	NEG	2015-11-18	YES	Discarded	NO	YES	2	2015-11-20	2015-11-18		unk	8	5-9y	1	2	1	46	2015	0	0	7	2008	1
1_4	3	NA	M	2015-11-20	NEG	NEG	2015-11-12	YES	Discarded	NO	YES	2	2015-11-20	2015-11-12		unk	3	1-4y	1	2	1	45	2015	0	0	2	2013	1
5_9	5	NA	M	2015-11-20	NEG	NEG	2015-11-09	YES	Discarded	NO	YES	2	2015-11-20	2015-11-09		unk	5	5-9y	1	2	1	45	2015	0	0	4	2011	1
1_4	2	NA	M	2015-11-24	NEG	NEG	2015-11-16	YES	Discarded	NO	YES	2	2015-11-24	2015-11-16		unk	2	1-4y	1	2	1	46	2015	0	0	1	2014	1
1_4	1	NA	M	2015-11-24	NEG	NEG	2015-11-20	YES	Discarded	NO	YES	2	2015-11-24	2015-11-20		unk	1	1-4y	1	2	1	46	2015	0	0	0	2015	1
5_9	5	NA	M	2015-11-20	NEG	NEG	2015-11-11	YES	Discarded	NO	YES	2	2015-11-20	2015-11-11		unk	5	5-9y	1	2	1	45	2015	0	0	4	2011	1
5_9	5	NA	M	2015-11-20	NEG	POS	2015-11-13	YES	Discarded	NO	YES	2	2015-11-20	2015-11-13		unk	5	5-9y	1	2	1	45	2015	0	0	4	2011	1
5_9	5	NA	M	2015-11-27	NEG	NEG	2015-11-24	YES	Discarded	NO	YES	2	2015-11-27	2015-11-24		unk	5	5-9y	1	2	1	47	2015	0	0	4	2011	1
5_9	5	NA	M	2015-11-27	NEG	NEG	2015-11-18	YES	Discarded	NO	YES	2	2015-11-27	2015-11-18		unk	5	5-9y	1	2	1	46	2015	0	0	4	2011	1
1_4	3	NA	M	2015-12-02	NEG	NEG	2015-11-27	YES	Discarded	NO	YES	2	2015-12-02	2015-11-27		unk	3	1-4y	1	2	1	47	2015	0	0	2	2013	1
5_9	6	NA	M	2015-12-02	NEG	NEG	2015-11-20	YES	Discarded	NO	YES	2	2015-12-02	2015-11-20		unk	6	5-9y	1	2	1	46	2015	0	0	5	2010	1
1_4	3	NA	M	2015-12-02	NEG	NEG	2015-11-24	YES	Discarded	NO	YES	2	2015-12-02	2015-11-24		unk	3	1-4y	1	2	1	47	2015	0	0	2	2013	1
1_4	4	NA	M	2015-11-25	NEG	NEG	2015-11-19	YES	Discarded	NO	YES	2	2015-11-25	2015-11-19		unk	4	1-4y	1	2	1	46	2015	0	0	3	2012	1
1_4	4	NA	M	2015-12-02	NEG	NEG	2015-11-24	YES	Discarded	NO	YES	2	2015-12-02	2015-11-24		unk	4	1-4y	1	2	1	47	2015	0	0	3	2012	1
1_4	3	NA	M	2015-11-27	NEG	NEG	2015-11-22	YES	Discarded	NO	YES	2	2015-11-27	2015-11-22		unk	3	1-4y	1	2	1	47	2015	0	0	2	2013	1
1_4	4	NA	M	2015-11-27	NEG	NEG	2015-11-26	YES	Discarded	NO	YES	2	2015-11-27	2015-11-26		unk	4	1-4y	1	2	1	47	2015	0	0	3	2012	1
1_4	2	NA	M	2015-11-27	NEG	POS	2015-11-23	YES	Discarded	NO	YES	2	2015-11-27	2015-11-23		unk	2	1-4y	1	2	1	47	2015	0	0	1	2014	1
1_4	4	NA	M	2015-11-27	NEG	POS	2015-11-23	YES	Discarded	NO	YES	2	2015-11-27	2015-11-23		unk	4	1-4y	1	2	1	47	2015	0	0	3	2012	1
1_4	4	NA	M	2015-12-02	NEG	POS	2015-11-24	YES	Discarded	NO	YES	2	2015-12-02	2015-11-24		unk	4	1-4y	1	2	1	47	2015	0	0	3	2012	1
1_4	3	NA	M	2015-11-27	NEG	POS	2015-11-16	YES	Discarded	NO	YES	2	2015-11-27	2015-11-16		unk	3	1-4y	1	2	1	46	2015	0	0	2	2013	1
5_9	5	NA	M	2015-12-02	NEG	POS	2015-11-24	YES	Discarded	NO	YES	2	2015-12-02	2015-11-24		unk	5	5-9y	1	2	1	47	2015	0	0	4	2011	1
5_9	5	NA	M	2015-11-27	NEG	POS	2015-11-19	YES	Discarded	NO	YES	2	2015-11-27	2015-11-19		unk	5	5-9y	1	2	1	46	2015	0	0	4	2011	1
5_9	5	NA	M	2015-11-27	NEG	POS	2015-11-22	YES	Discarded	NO	YES	2	2015-11-27	2015-11-22		unk	5	5-9y	1	2	1	47	2015	0	0	4	2011	1
5_9	5	NA	M	2015-11-27	NEG	POS	2015-11-17	YES	Discarded	NO	YES	2	2015-11-27	2015-11-17		unk	5	5-9y	1	2	1	46	2015	0	0	4	2011	1
5_9	7	NA	M	2015-12-02	NEG	POS	2015-11-24	YES	Discarded	NO	YES	2	2015-12-02	2015-11-24		unk	7	5-9y	1	2	1	47	2015	0	0	6	2009	1
5_9	7	NA	M	2015-12-02	NEG	POS	2015-11-24	YES	Discarded	NO	YES	2	2015-12-02	2015-11-24		unk	7	5-9y	1	2	1	47	2015	0	0	6	2009	1
5_9	5	NA	M	2015-12-07	NEG	NEG	2015-11-26	YES	Discarded	NO	YES	2	2015-12-07	2015-11-26		unk	5	5-9y	1	2	1	47	2015	0	0	4	2011	1
1_4	2	NA	M	2015-12-07	NEG	NEG	2015-12-01	YES	Discarded	NO	YES	2	2015-12-07	2015-12-01		unk	2	1-4y	1	2	1	48	2015	0	0	1	2014	1
1_4	3	NA	M	2015-12-10	NEG	EQ	2015-12-04	YES	Discarded	NO	YES	2	2015-12-10	2015-12-04		unk	3	1-4y	1	2	1	48	2015	0	0	2	2013	1
5_9	6	NA	M	2015-12-10	NEG	NEG	2015-12-09	YES	Discarded	NO	YES	2	2015-12-10	2015-12-09		unk	6	5-9y	1	2	1	49	2015	0	0	5	2010	1
1_4	4	NA	M	2015-12-14	NEG	NEG	2015-12-08	YES	Discarded	NO	YES	2	2015-12-14	2015-12-08		unk	4	1-4y	1	2	1	49	2015	0	0	3	2012	1
1_4	2	NA	M	2015-12-10	NEG	NEG	2015-12-07	YES	Discarded	NO	YES	2	2015-12-10	2015-12-07		unk	2	1-4y	1	2	1	49	2015	0	0	1	2014	1
1_4	2	NA	M	2015-12-21	NEG	EQ	2015-12-14	YES	Discarded	NO	YES	2	2015-12-21	2015-12-14		unk	2	1-4y	1	2	1	50	2015	0	0	1	2014	1
10_14	11	NA	M	2015-12-21	NEG	EQ	2015-12-03	YES	Discarded	NO	YES	2	2015-12-21	2015-12-03		unk	11	10-14y	1	2	1	48	2015	0	0	10	2005	1
1_4	2	NA	M	2015-12-17	NEG	NEG	2015-12-10	YES	Discarded	NO	YES	2	2015-12-17	2015-12-10		unk	2	1-4y	1	2	1	49	2015	0	0	1	2014	1
1_4	3	NA	M	2015-12-17	NEG	NEG	2015-12-09	YES	Discarded	NO	YES	2	2015-12-17	2015-12-09		unk	3	1-4y	1	2	1	49	2015	0	0	2	2013	1
1_4	3	NA	M	2015-12-23	NEG	NEG	2015-12-08	YES	Discarded	NO	YES	2	2015-12-23	2015-12-08		unk	3	1-4y	1	2	1	49	2015	0	0	2	2013	1
1_4	3	NA	M	2015-12-21	NEG	NEG	2015-12-08	YES	Discarded	NO	YES	2	2015-12-21	2015-12-08		unk	3	1-4y	1	2	1	49	2015	0	0	2	2013	1
1_4	4	NA	M	2015-12-21	NEG	NEG	2015-12-15	YES	Discarded	NO	YES	2	2015-12-21	2015-12-15		unk	4	1-4y	1	2	1	50	2015	0	0	3	2012	1
1_4	3	NA	M	2015-12-28	NEG	NEG	2015-12-21	YES	Discarded	NO	YES	2	2015-12-28	2015-12-21		unk	3	1-4y	1	2	1	51	2015	0	0	2	2013	1
1_4	3	NA	M	2015-12-28	NEG	NEG	2015-12-18	YES	Discarded	NO	YES	2	2015-12-28	2015-12-18		unk	3	1-4y	1	2	1	50	2015	0	0	2	2013	1
5_9	6	NA	M	2015-12-23	NEG	NEG	2015-12-15	YES	Discarded	NO	YES	2	2015-12-23	2015-12-15		unk	6	5-9y	1	2	1	50	2015	0	0	5	2010	1
10_14	10	NA	M	2015-12-30	NEG	NEG	2015-12-28	YES	Discarded	NO	YES	2	2015-12-30	2015-12-28		unk	10	10-14y	1	2	1	52	2015	0	0	9	2006	1
5_9	9	NA	M	2015-12-30	NEG	NEG	2015-12-18	YES	Discarded	NO	YES	2	2015-12-30	2015-12-18		unk	9	5-9y	1	2	1	50	2015	0	0	8	2007	1
5_9	8	NA	M	2016-01-06	NEG	NEG	2015-12-28	YES	Discarded	NO	YES	2	2016-01-06	2015-12-28		unk	8	5-9y	1	2	1	52	2015	0	0	7	2008	1
<6m	0	NA	M	2015-04-20	POS	NEG	2015-04-13	YES	Confirmed Measles Case	YES	YES	2	2015-04-20	2015-04-13		unk	0	<6m	1	2	1	15	2015	1	1	-1	2016	0
1_4	4	NA	M	2015-05-08	NEG	POS	2015-05-04	YES	Discarded	NO	YES	2	2015-05-08	2015-05-04		unk	4	1-4y	1	2	1	18	2015	0	0	3	2012	1
5_9	7	NA	M	2015-05-06	NEG	POS	2015-04-30	YES	Discarded	NO	YES	2	2015-05-06	2015-04-30		unk	7	5-9y	1	2	1	17	2015	0	0	6	2009	1
5_9	5	NA	M	2015-05-13	NEG	POS	2015-05-07	YES	Discarded	NO	YES	2	2015-05-13	2015-05-07		unk	5	5-9y	1	2	1	18	2015	0	0	4	2011	1
1_4	2	NA	M	2015-05-13	NEG	POS	2015-05-07	YES	Discarded	NO	YES	2	2015-05-13	2015-05-07		unk	2	1-4y	1	2	1	18	2015	0	0	1	2014	1
1_4	4	NA	M	2015-05-13	NEG	POS	2015-05-08	YES	Discarded	NO	YES	2	2015-05-13	2015-05-08		unk	4	1-4y	1	2	1	18	2015	0	0	3	2012	1
1_4	4	NA	M	2015-05-13	NEG	POS	2015-04-30	YES	Discarded	NO	YES	2	2015-05-13	2015-04-30		unk	4	1-4y	1	2	1	17	2015	0	0	3	2012	1
10_14	12	NA	M	2015-05-15	NEG	POS	2015-05-12	YES	Discarded	NO	YES	2	2015-05-15	2015-05-12		unk	12	10-14y	1	2	1	19	2015	0	0	11	2004	1
1_4	1	NA	M	2015-05-11	NEG	POS	2015-04-24	YES	Discarded	NO	YES	2	2015-05-11	2015-04-24		unk	1	1-4y	1	2	1	16	2015	0	0	0	2015	1
5_9	8	NA	M	2015-05-13	NEG	POS	2015-05-05	YES	Discarded	NO	YES	2	2015-05-13	2015-05-05		unk	8	5-9y	1	2	1	18	2015	0	0	7	2008	1
10_14	13	NA	M	2015-05-22	NEG	POS	2015-05-19	YES	Discarded	NO	YES	2	2015-05-22	2015-05-19		unk	13	10-14y	1	2	1	20	2015	0	0	12	2003	1
5_9	5	NA	M	2015-05-20	NEG	POS	2015-05-14	YES	Discarded	NO	YES	2	2015-05-20	2015-05-14		unk	5	5-9y	1	2	1	19	2015	0	0	4	2011	1
1_4	3	NA	M	2015-05-22	NEG	POS	2015-05-14	YES	Discarded	NO	YES	2	2015-05-22	2015-05-14		unk	3	1-4y	1	2	1	19	2015	0	0	2	2013	1
1_4	4	NA	M	2015-05-18	NEG	POS	2015-05-08	YES	Discarded	NO	YES	2	2015-05-18	2015-05-08		unk	4	1-4y	1	2	1	18	2015	0	0	3	2012	1
5_9	6	NA	M	2015-05-25	NEG	POS	2015-05-20	YES	Discarded	NO	YES	2	2015-05-25	2015-05-20		unk	6	5-9y	1	2	1	20	2015	0	0	5	2010	1
5_9	7	NA	M	2015-05-27	NEG	POS	2015-05-19	YES	Discarded	NO	YES	2	2015-05-27	2015-05-19		unk	7	5-9y	1	2	1	20	2015	0	0	6	2009	1
1_4	2	NA	M	2015-06-03	NEG	POS	2015-05-26	YES	Discarded	NO	YES	2	2015-06-03	2015-05-26		unk	2	1-4y	1	2	1	21	2015	0	0	1	2014	1
5_9	5	NA	M	2015-06-04	NEG	POS	2015-05-29	YES	Discarded	NO	YES	2	2015-06-04	2015-05-29		unk	5	5-9y	1	2	1	21	2015	0	0	4	2011	1
5_9	6	NA	M	2015-06-08	NEG	POS	2015-05-29	YES	Discarded	NO	YES	2	2015-06-08	2015-05-29		unk	6	5-9y	1	2	1	21	2015	0	0	5	2010	1
5_9	6	NA	M	2015-06-08	NEG	POS	2015-06-02	YES	Discarded	NO	YES	2	2015-06-08	2015-06-02		unk	6	5-9y	1	2	1	22	2015	0	0	5	2010	1
5_9	6	NA	M	2015-06-15	NEG	POS	2015-06-10	YES	Discarded	NO	YES	2	2015-06-15	2015-06-10		unk	6	5-9y	1	2	1	23	2015	0	0	5	2010	1
1_4	4	NA	M	2015-06-15	NEG	POS	2015-06-10	YES	Discarded	NO	YES	2	2015-06-15	2015-06-10		unk	4	1-4y	1	2	1	23	2015	0	0	3	2012	1
1_4	2	NA	M	2015-06-24	NEG	POS	2015-06-17	YES	Discarded	NO	YES	2	2015-06-24	2015-06-17		unk	2	1-4y	1	2	1	24	2015	0	0	1	2014	1
15_19	17	NA	M	2015-06-24	NEG	POS	2015-06-17	YES	Discarded	NO	YES	2	2015-06-24	2015-06-17		unk	17	15-19y	1	2	1	24	2015	0	0	16	1999	1
1_4	2	NA	M	2015-06-24	NEG	POS	2015-06-11	YES	Discarded	NO	YES	2	2015-06-24	2015-06-11		unk	2	1-4y	1	2	1	23	2015	0	0	1	2014	1
5_9	8	NA	M	2015-06-29	NEG	POS	2015-06-24	YES	Discarded	NO	YES	2	2015-06-29	2015-06-24		unk	8	5-9y	1	2	1	25	2015	0	0	7	2008	1
1_4	3	NA	M	2015-07-08	NEG	POS	2015-07-01	YES	Discarded	NO	YES	2	2015-07-08	2015-07-01		unk	3	1-4y	1	2	1	26	2015	0	0	2	2013	1
<6m	0	NA	M	2015-08-24	NEG	POS	2015-08-18	YES	Discarded	NO	YES	2	2015-08-24	2015-08-18		unk	0	<6m	1	2	1	33	2015	0	0	-1	2016	0
5_9	6	NA	M	2015-07-15	NEG	POS	2015-07-09	YES	Discarded	NO	YES	2	2015-07-15	2015-07-09		unk	6	5-9y	1	2	1	27	2015	0	0	5	2010	1
1_4	2	NA	M	2015-07-15	NEG	POS	2015-07-06	YES	Discarded	NO	YES	2	2015-07-15	2015-07-06		unk	2	1-4y	1	2	1	27	2015	0	0	1	2014	1
5_9	7	NA	M	2015-07-15	NEG	POS	2015-07-10	YES	Discarded	NO	YES	2	2015-07-15	2015-07-10		unk	7	5-9y	1	2	1	27	2015	0	0	6	2009	1
1_4	4	NA	M	2015-07-13	NEG	POS	2015-07-07	YES	Discarded	NO	YES	2	2015-07-13	2015-07-07		unk	4	1-4y	1	2	1	27	2015	0	0	3	2012	1
1_4	4	NA	M	2015-07-24	NEG	POS	2015-07-03	YES	Discarded	NO	YES	2	2015-07-24	2015-07-03		unk	4	1-4y	1	2	1	26	2015	0	0	3	2012	1
1_4	2	NA	M	2015-08-06	NEG	POS	2015-07-30	YES	Discarded	NO	YES	2	2015-08-06	2015-07-30		unk	2	1-4y	1	2	1	30	2015	0	0	1	2014	1
1_4	4	NA	M	2015-08-06	NEG	POS	2015-07-29	YES	Discarded	NO	YES	2	2015-08-06	2015-07-29		unk	4	1-4y	1	2	1	30	2015	0	0	3	2012	1
5_9	5	NA	M	2015-08-06	NEG	POS	2015-07-28	YES	Discarded	NO	YES	2	2015-08-06	2015-07-28		unk	5	5-9y	1	2	1	30	2015	0	0	4	2011	1
5_9	6	NA	M	2015-08-04	NEG	POS	2015-07-29	YES	Discarded	NO	YES	2	2015-08-04	2015-07-29		unk	6	5-9y	1	2	1	30	2015	0	0	5	2010	1
1_4	4	NA	M	2015-08-12	NEG	POS	2015-08-03	YES	Discarded	NO	YES	2	2015-08-12	2015-08-03		unk	4	1-4y	1	2	1	31	2015	0	0	3	2012	1
1_4	3	NA	M	2015-08-12	NEG	POS	2015-07-26	YES	Discarded	NO	YES	2	2015-08-12	2015-07-26		unk	3	1-4y	1	2	1	30	2015	0	0	2	2013	1
1_4	3	NA	M	2015-08-19	NEG	POS	2015-08-13	YES	Discarded	NO	YES	2	2015-08-19	2015-08-13		unk	3	1-4y	1	2	1	32	2015	0	0	2	2013	1
5_9	6	NA	M	2015-08-28	NEG	POS	2015-08-24	YES	Discarded	NO	YES	2	2015-08-28	2015-08-24		unk	6	5-9y	1	2	1	34	2015	0	0	5	2010	1
5_9	8	NA	M	2015-08-28	NEG	POS	2015-08-21	YES	Discarded	NO	YES	2	2015-08-28	2015-08-21		unk	8	5-9y	1	2	1	33	2015	0	0	7	2008	1
1_4	2	NA	M	2015-08-25	NEG	POS	2015-08-19	YES	Discarded	NO	YES	2	2015-08-25	2015-08-19		unk	2	1-4y	1	2	1	33	2015	0	0	1	2014	1
5_9	9	NA	M	2015-08-24	NEG	POS	2015-08-19	YES	Discarded	NO	YES	2	2015-08-24	2015-08-19		unk	9	5-9y	1	2	1	33	2015	0	0	8	2007	1
1_4	3	NA	M	2015-08-28	NEG	POS	2015-08-25	YES	Discarded	NO	YES	2	2015-08-28	2015-08-25		unk	3	1-4y	1	2	1	34	2015	0	0	2	2013	1
10_14	10	NA	M	2015-08-27	NEG	POS	2015-08-26	YES	Discarded	NO	YES	2	2015-08-27	2015-08-26		unk	10	10-14y	1	2	1	34	2015	0	0	9	2006	1
5_9	6	NA	M	2015-08-24	NEG	POS	2015-08-13	YES	Discarded	NO	YES	2	2015-08-24	2015-08-13		unk	6	5-9y	1	2	1	32	2015	0	0	5	2010	1
1_4	1	NA	M	2015-09-03	NEG	POS	2015-08-25	YES	Discarded	NO	YES	2	2015-09-03	2015-08-25		unk	1	1-4y	1	2	1	34	2015	0	0	0	2015	1
1_4	3	NA	M	2015-09-03	NEG	POS	2015-08-24	YES	Discarded	NO	YES	2	2015-09-03	2015-08-24		unk	3	1-4y	1	2	1	34	2015	0	0	2	2013	1
1_4	4	NA	M	2015-09-01	NEG	POS	2015-08-26	YES	Discarded	NO	YES	2	2015-09-01	2015-08-26		unk	4	1-4y	1	2	1	34	2015	0	0	3	2012	1
1_4	4	NA	M	2015-09-03	NEG	POS	2015-08-25	YES	Discarded	NO	YES	2	2015-09-03	2015-08-25		unk	4	1-4y	1	2	1	34	2015	0	0	3	2012	1
1_4	4	NA	M	2015-09-03	NEG	POS	2015-08-25	YES	Discarded	NO	YES	2	2015-09-03	2015-08-25		unk	4	1-4y	1	2	1	34	2015	0	0	3	2012	1
1_4	4	NA	M	2015-09-03	NEG	POS	2015-08-25	YES	Discarded	NO	YES	2	2015-09-03	2015-08-25		unk	4	1-4y	1	2	1	34	2015	0	0	3	2012	1
1_4	4	NA	M	2015-09-03	NEG	POS	2015-08-25	YES	Discarded	NO	YES	2	2015-09-03	2015-08-25		unk	4	1-4y	1	2	1	34	2015	0	0	3	2012	1
5_9	7	NA	M	2015-09-02	NEG	POS	2015-08-29	YES	Discarded	NO	YES	2	2015-09-02	2015-08-29		unk	7	5-9y	1	2	1	34	2015	0	0	6	2009	1
1_4	2	NA	M	2015-09-01	NEG	POS	2015-08-19	YES	Discarded	NO	YES	2	2015-09-01	2015-08-19		unk	2	1-4y	1	2	1	33	2015	0	0	1	2014	1
1_4	2	NA	M	2015-09-09	NEG	POS	2015-09-07	YES	Discarded	NO	YES	2	2015-09-09	2015-09-07		unk	2	1-4y	1	2	1	36	2015	0	0	1	2014	1
1_4	2	NA	M	2015-09-09	NEG	POS	2015-09-03	YES	Discarded	NO	YES	2	2015-09-09	2015-09-03		unk	2	1-4y	1	2	1	35	2015	0	0	1	2014	1
1_4	4	NA	M	2015-09-09	NEG	POS	2015-09-01	YES	Discarded	NO	YES	2	2015-09-09	2015-09-01		unk	4	1-4y	1	2	1	35	2015	0	0	3	2012	1
5_9	9	NA	M	2015-09-10	NEG	POS	2015-09-04	YES	Discarded	NO	YES	2	2015-09-10	2015-09-04		unk	9	5-9y	1	2	1	35	2015	0	0	8	2007	1
1_4	2	NA	M	2015-09-10	NEG	POS	2015-09-07	YES	Discarded	NO	YES	2	2015-09-10	2015-09-07		unk	2	1-4y	1	2	1	36	2015	0	0	1	2014	1
5_9	5	NA	M	2015-09-14	NEG	POS	2015-09-08	YES	Discarded	NO	YES	2	2015-09-14	2015-09-08		unk	5	5-9y	1	2	1	36	2015	0	0	4	2011	1
5_9	5	NA	M	2015-09-17	NEG	POS	2015-09-10	YES	Discarded	NO	YES	2	2015-09-17	2015-09-10		unk	5	5-9y	1	2	1	36	2015	0	0	4	2011	1
5_9	5	NA	M	2015-09-17	NEG	POS	2015-09-14	YES	Discarded	NO	YES	2	2015-09-17	2015-09-14		unk	5	5-9y	1	2	1	37	2015	0	0	4	2011	1
5_9	6	NA	M	2015-09-14	NEG	POS	2015-09-09	YES	Discarded	NO	YES	2	2015-09-14	2015-09-09		unk	6	5-9y	1	2	1	36	2015	0	0	5	2010	1
1_4	1	NA	M	2015-09-14	NEG	POS	2015-09-08	YES	Discarded	NO	YES	2	2015-09-14	2015-09-08		unk	1	1-4y	1	2	1	36	2015	0	0	0	2015	1
1_4	2	NA	M	2015-09-14	NEG	POS	2015-09-09	YES	Discarded	NO	YES	2	2015-09-14	2015-09-09		unk	2	1-4y	1	2	1	36	2015	0	0	1	2014	1
1_4	4	NA	M	2015-09-16	NEG	POS	2015-09-11	YES	Discarded	NO	YES	2	2015-09-16	2015-09-11		unk	4	1-4y	1	2	1	36	2015	0	0	3	2012	1
5_9	5	NA	M	2015-09-16	NEG	POS	2015-09-10	YES	Discarded	NO	YES	2	2015-09-16	2015-09-10		unk	5	5-9y	1	2	1	36	2015	0	0	4	2011	1
1_4	3	NA	M	2015-09-14	NEG	POS	2015-09-07	YES	Discarded	NO	YES	2	2015-09-14	2015-09-07		unk	3	1-4y	1	2	1	36	2015	0	0	2	2013	1
5_9	5	NA	M	2015-09-14	NEG	POS	2015-08-28	YES	Discarded	NO	YES	2	2015-09-14	2015-08-28		unk	5	5-9y	1	2	1	34	2015	0	0	4	2011	1
1_4	4	NA	M	2015-09-23	NEG	POS	2015-09-17	YES	Discarded	NO	YES	2	2015-09-23	2015-09-17		unk	4	1-4y	1	2	1	37	2015	0	0	3	2012	1
5_9	7	NA	M	2015-09-23	NEG	POS	2015-09-17	YES	Discarded	NO	YES	2	2015-09-23	2015-09-17		unk	7	5-9y	1	2	1	37	2015	0	0	6	2009	1
1_4	1	NA	M	2015-09-21	NEG	POS	2015-09-11	YES	Discarded	NO	YES	2	2015-09-21	2015-09-11		unk	1	1-4y	1	2	1	36	2015	0	0	0	2015	1
1_4	4	NA	M	2015-09-21	NEG	POS	2015-09-16	YES	Discarded	NO	YES	2	2015-09-21	2015-09-16		unk	4	1-4y	1	2	1	37	2015	0	0	3	2012	1
5_9	7	NA	M	2015-09-21	NEG	POS	2015-09-15	YES	Discarded	NO	YES	2	2015-09-21	2015-09-15		unk	7	5-9y	1	2	1	37	2015	0	0	6	2009	1
5_9	5	NA	M	2015-09-21	NEG	POS	2015-09-09	YES	Discarded	NO	YES	2	2015-09-21	2015-09-09		unk	5	5-9y	1	2	1	36	2015	0	0	4	2011	1
5_9	7	NA	M	2015-09-28	NEG	POS	2015-09-21	YES	Discarded	NO	YES	2	2015-09-28	2015-09-21		unk	7	5-9y	1	2	1	38	2015	0	0	6	2009	1
5_9	5	NA	M	2015-10-16	EQ	POS	2015-10-10	YES	NA	NA	YES	2	2015-10-16	2015-10-10		unk	5	5-9y	1	2	1	40	2015			4	2011	1
6-12m	0	NA	M	2015-09-10	NEG	POS	2015-09-07	YES	Discarded	NO	YES	2	2015-09-10	2015-09-07		unk	0	6-12m	1	2	1	36	2015	0	0	-1	2016	0
6-12m	0	NA	M	2015-11-20	POS	NEG	2015-11-16	YES	Confirmed Measles Case	YES	YES	2	2015-11-20	2015-11-16		unk	0	6-12m	1	2	1	46	2015	1	1	-1	2016	0
5_9	5	NA	M	2015-12-09	NEG	POS	2015-11-19	YES	Discarded	NO	YES	2	2015-12-09	2015-11-19		unk	5	5-9y	1	2	1	46	2015	0	0	4	2011	1
5_9	6	NA	M	2015-12-07	NEG	POS	2015-12-01	YES	Discarded	NO	YES	2	2015-12-07	2015-12-01		unk	6	5-9y	1	2	1	48	2015	0	0	5	2010	1
5_9	7	NA	M	2015-12-14	NEG	POS	2015-12-09	YES	Discarded	NO	YES	2	2015-12-14	2015-12-09		unk	7	5-9y	1	2	1	49	2015	0	0	6	2009	1
1_4	1	NA	M	2015-12-10	NEG	POS	2015-12-08	YES	Discarded	NO	YES	2	2015-12-10	2015-12-08		unk	1	1-4y	1	2	1	49	2015	0	0	0	2015	1
1_4	2	NA	M	2015-12-17	NEG	POS	2015-12-10	YES	Discarded	NO	YES	2	2015-12-17	2015-12-10		unk	2	1-4y	1	2	1	49	2015	0	0	1	2014	1
1_4	3	NA	M	2015-12-17	NEG	POS	2015-12-10	YES	Discarded	NO	YES	2	2015-12-17	2015-12-10		unk	3	1-4y	1	2	1	49	2015	0	0	2	2013	1
5_9	5	NA	M	2015-12-17	NEG	POS	2015-12-15	YES	Discarded	NO	YES	2	2015-12-17	2015-12-15		unk	5	5-9y	1	2	1	50	2015	0	0	4	2011	1
5_9	5	NA	M	2015-12-21	NEG	POS	2015-12-14	YES	Discarded	NO	YES	2	2015-12-21	2015-12-14		unk	5	5-9y	1	2	1	50	2015	0	0	4	2011	1
1_4	2	NA	M	2016-01-06	NEG	POS	2015-12-28	YES	Discarded	NO	YES	2	2016-01-06	2015-12-28		unk	2	1-4y	1	2	1	52	2015	0	0	1	2014	1
5_9	7	NA	M	2016-01-19	NEG	NEG	2015-12-15	YES	Discarded	NO	YES	2	2016-01-19	2015-12-15		unk	7	5-9y	1	2	1	50	2015	0	0	6	2009	1
1_4	1	NA	M	2016-01-07	NEG	NEG	2015-12-23	YES	Discarded	NO	YES	2	2016-01-07	2015-12-23		unk	1	1-4y	1	2	1	51	2015	0	0	0	2015	1
1_4	2	NA	M	2016-01-13	NEG	NEG	2015-12-30	YES	Discarded	NO	YES	2	2016-01-13	2015-12-30		unk	2	1-4y	1	2	1	52	2015	0	0	1	2014	1
1_4	3	NA	M	2016-01-13	NEG	NEG	2015-12-31	YES	Discarded	NO	YES	2	2016-01-13	2015-12-31		unk	3	1-4y	1	2	1	52	2015	0	0	2	2013	1
1_4	1	NA	M	2016-01-07	NEG	EQ	2016-01-02	YES	Discarded	NO	YES	2	2016-01-07	2016-01-02		unk	1	1-4y	1	2	1	52	2015	0	0	0	2015	1
5_9	7	NA	M	2016-01-13	NEG	NEG	2016-01-05	YES	Discarded	NO	YES	2	2016-01-13	2016-01-05		unk	7	5-9y	1	2	1	1	2016	0	0	6	2010	1
5_9	8	NA	M	2016-01-13	NEG	POS	2016-01-04	YES	Discarded	NO	YES	2	2016-01-13	2016-01-04		unk	8	5-9y	1	2	1	1	2016	0	0	7	2009	1
1_4	2	NA	M	2016-01-13	NEG	POS	2016-01-11	YES	Discarded	NO	YES	2	2016-01-13	2016-01-11		unk	2	1-4y	1	2	1	2	2016	0	0	1	2015	1
5_9	5	NA	M	2016-01-27	NEG	NEG	2016-01-22	YES	Discarded	NO	YES	2	2016-01-27	2016-01-22		unk	5	5-9y	1	2	1	3	2016	0	0	4	2012	1
5_9	7	NA	M	2016-01-29	NEG	NEG	2016-01-25	YES	Discarded	NO	YES	2	2016-01-29	2016-01-25		unk	7	5-9y	1	2	1	4	2016	0	0	6	2010	1
1_4	2	NA	M	2016-02-03	NEG	NEG	2016-01-29	YES	Discarded	NO	YES	2	2016-02-03	2016-01-29		unk	2	1-4y	1	2	1	4	2016	0	0	1	2015	1
10_14	10	NA	M	2016-02-03	NEG	NEG	2016-01-25	YES	Discarded	NO	YES	2	2016-02-03	2016-01-25		unk	10	10-14y	1	2	1	4	2016	0	0	9	2007	1
1_4	4	NA	M	2016-02-03	NEG	NEG	2016-01-29	YES	Discarded	NO	YES	2	2016-02-03	2016-01-29		unk	4	1-4y	1	2	1	4	2016	0	0	3	2013	1
1_4	3	NA	M	2016-02-10	NEG	NEG	2016-02-04	YES	Discarded	NO	YES	2	2016-02-10	2016-02-04		unk	3	1-4y	1	2	1	5	2016	0	0	2	2014	1
5_9	5	NA	M	2016-02-12	NEG	NEG	2016-01-09	YES	Discarded	NO	YES	2	2016-02-12	2016-01-09		unk	5	5-9y	1	2	1	1	2016	0	0	4	2012	1
5_9	5	NA	M	2016-02-15	NEG	NEG	2016-02-08	YES	Discarded	NO	YES	2	2016-02-15	2016-02-08		unk	5	5-9y	1	2	1	6	2016	0	0	4	2012	1
1_4	3	NA	M	2016-02-15	NEG	NEG	2016-02-11	YES	Discarded	NO	YES	2	2016-02-15	2016-02-11		unk	3	1-4y	1	2	1	6	2016	0	0	2	2014	1
10_14	11	NA	M	2016-02-17	NEG	NEG	2016-02-11	YES	Discarded	NO	YES	2	2016-02-17	2016-02-11		unk	11	10-14y	1	2	1	6	2016	0	0	10	2006	1
1_4	4	NA	M	2016-02-17	NEG	NEG	2016-02-10	YES	Discarded	NO	YES	2	2016-02-17	2016-02-10		unk	4	1-4y	1	2	1	6	2016	0	0	3	2013	1
1_4	3	NA	M	2016-02-17	NEG	NEG	2016-02-12	YES	Discarded	NO	YES	2	2016-02-17	2016-02-12		unk	3	1-4y	1	2	1	6	2016	0	0	2	2014	1
1_4	2	NA	M	2016-02-19	NEG	NEG	2016-02-12	YES	Discarded	NO	YES	2	2016-02-19	2016-02-12		unk	2	1-4y	1	2	1	6	2016	0	0	1	2015	1
5_9	6	NA	M	2016-02-19	NEG	NEG	2016-02-16	YES	Discarded	NO	YES	2	2016-02-19	2016-02-16		unk	6	5-9y	1	2	1	7	2016	0	0	5	2011	1
5_9	8	NA	M	2016-02-19	NEG	NEG	2016-02-16	YES	Discarded	NO	YES	2	2016-02-19	2016-02-16		unk	8	5-9y	1	2	1	7	2016	0	0	7	2009	1
5_9	7	NA	M	2016-02-22	NEG	NEG	2016-02-18	YES	Discarded	NO	YES	2	2016-02-22	2016-02-18		unk	7	5-9y	1	2	1	7	2016	0	0	6	2010	1
1_4	4	NA	M	2016-02-22	NEG	NEG	2016-02-17	YES	Discarded	NO	YES	2	2016-02-22	2016-02-17		unk	4	1-4y	1	2	1	7	2016	0	0	3	2013	1
1_4	3	NA	M	2016-02-25	NEG	NEG	2016-02-18	YES	Discarded	NO	YES	2	2016-02-25	2016-02-18		unk	3	1-4y	1	2	1	7	2016	0	0	2	2014	1
5_9	6	NA	M	2016-02-25	NEG	POS	2016-02-22	YES	Discarded	NO	YES	2	2016-02-25	2016-02-22		unk	6	5-9y	1	2	1	8	2016	0	0	5	2011	1
1_4	2	NA	M	2016-02-29	NEG	EQ	2016-02-23	YES	Discarded	NO	YES	2	2016-02-29	2016-02-23		unk	2	1-4y	1	2	1	8	2016	0	0	1	2015	1
1_4	1	NA	M	2016-02-29	NEG	NEG	2016-02-23	YES	Discarded	NO	YES	2	2016-02-29	2016-02-23		unk	1	1-4y	1	2	1	8	2016	0	0	0	2016	0
5_9	8	NA	M	2016-02-29	NEG	NEG	2016-02-22	YES	Discarded	NO	YES	2	2016-02-29	2016-02-22		unk	8	5-9y	1	2	1	8	2016	0	0	7	2009	1
5_9	6	NA	M	2016-02-29	NEG	NEG	2016-02-23	YES	Discarded	NO	YES	2	2016-02-29	2016-02-23		unk	6	5-9y	1	2	1	8	2016	0	0	5	2011	1
1_4	3	NA	M	2016-03-02	NEG	NEG	2016-02-25	YES	Discarded	NO	YES	2	2016-03-02	2016-02-25		unk	3	1-4y	1	2	1	8	2016	0	0	2	2014	1
1_4	3	NA	M	2016-03-02	NEG	NEG	2016-02-23	YES	Discarded	NO	YES	2	2016-03-02	2016-02-23		unk	3	1-4y	1	2	1	8	2016	0	0	2	2014	1
1_4	2	NA	M	2016-03-02	NEG	NEG	2016-02-23	YES	Discarded	NO	YES	2	2016-03-02	2016-02-23		unk	2	1-4y	1	2	1	8	2016	0	0	1	2015	1
5_9	6	NA	M	2016-03-02	NEG	NEG	2016-02-29	YES	Discarded	NO	YES	2	2016-03-02	2016-02-29		unk	6	5-9y	1	2	1	9	2016	0	0	5	2011	1
1_4	4	NA	M	2016-03-04	NEG	NEG	2016-02-25	YES	Discarded	NO	YES	2	2016-03-04	2016-02-25		unk	4	1-4y	1	2	1	8	2016	0	0	3	2013	1
1_4	3	NA	M	2016-03-04	NEG	NEG	2016-02-29	YES	Discarded	NO	YES	2	2016-03-04	2016-02-29		unk	3	1-4y	1	2	1	9	2016	0	0	2	2014	1
1_4	2	NA	M	2016-03-04	NEG	NEG	2016-02-27	YES	Discarded	NO	YES	2	2016-03-04	2016-02-27		unk	2	1-4y	1	2	1	8	2016	0	0	1	2015	1
1_4	3	NA	M	2016-03-10	NEG	NEG	2016-02-16	YES	Discarded	NO	YES	2	2016-03-10	2016-02-16		unk	3	1-4y	1	2	1	7	2016	0	0	2	2014	1
1_4	3	NA	M	2016-03-10	NEG	POS	2016-02-22	YES	Discarded	NO	YES	2	2016-03-10	2016-02-22		unk	3	1-4y	1	2	1	8	2016	0	0	2	2014	1
1_4	3	NA	M	2016-03-10	NEG	NEG	2016-02-29	YES	Discarded	NO	YES	2	2016-03-10	2016-02-29		unk	3	1-4y	1	2	1	9	2016	0	0	2	2014	1
5_9	7	NA	M	2016-03-10	NEG	NEG	2016-03-02	YES	Discarded	NO	YES	2	2016-03-10	2016-03-02		unk	7	5-9y	1	2	1	9	2016	0	0	6	2010	1
5_9	9	NA	M	2016-03-11	NEG	NEG	2016-03-09	YES	Discarded	NO	YES	2	2016-03-11	2016-03-09		unk	9	5-9y	1	2	1	10	2016	0	0	8	2008	1
1_4	3	NA	M	2016-03-11	NEG	NEG	2016-03-07	YES	Discarded	NO	YES	2	2016-03-11	2016-03-07		unk	3	1-4y	1	2	1	10	2016	0	0	2	2014	1
1_4	2	NA	M	2016-03-11	NEG	NEG	2016-03-03	YES	Discarded	NO	YES	2	2016-03-11	2016-03-03		unk	2	1-4y	1	2	1	9	2016	0	0	1	2015	1
6-12M	0	NA	M	2016-03-14	NEG	NEG	2016-03-04	YES	Discarded	NO	YES	2	2016-03-14	2016-03-04		unk	0	6-12m	1	2	1	9	2016	0	0	-1	2017	0
1_4	4	NA	M	2016-03-15	NEG	NEG	2016-03-02	YES	Discarded	NO	YES	2	2016-03-15	2016-03-02		unk	4	1-4y	1	2	1	9	2016	0	0	3	2013	1
10_14	11	NA	M	2016-03-16	NEG	NEG	2016-03-10	YES	Discarded	NO	YES	2	2016-03-16	2016-03-10		unk	11	10-14y	1	2	1	10	2016	0	0	10	2006	1
1_4	4	NA	M	2016-03-18	NEG	POS	2016-03-14	YES	Discarded	NO	YES	2	2016-03-18	2016-03-14		unk	4	1-4y	1	2	1	11	2016	0	0	3	2013	1
1_4	4	NA	M	2016-03-18	NEG	NEG	2016-03-15	YES	Discarded	NO	YES	2	2016-03-18	2016-03-15		unk	4	1-4y	1	2	1	11	2016	0	0	3	2013	1
5_9	8	NA	M	2016-03-18	NEG	NEG	2016-03-15	YES	Discarded	NO	YES	2	2016-03-18	2016-03-15		unk	8	5-9y	1	2	1	11	2016	0	0	7	2009	1
1_4	2	NA	M	2016-03-18	NEG	NEG	2016-03-15	YES	Discarded	NO	YES	2	2016-03-18	2016-03-15		unk	2	1-4y	1	2	1	11	2016	0	0	1	2015	1
1_4	1	NA	M	2016-03-22	NEG	NEG	2016-03-02	YES	Discarded	NO	YES	2	2016-03-22	2016-03-02		unk	1	1-4y	1	2	1	9	2016	0	0	0	2016	0
1_4	2	NA	M	2016-03-22	NEG	NEG	2016-03-16	YES	Discarded	NO	YES	2	2016-03-22	2016-03-16		unk	2	1-4y	1	2	1	11	2016	0	0	1	2015	1
1_4	2	NA	M	2016-03-29	NEG	EQ	2016-03-18	YES	Discarded	NO	YES	2	2016-03-29	2016-03-18		unk	2	1-4y	1	2	1	11	2016	0	0	1	2015	1
1_4	4	NA	M	2016-03-30	NEG	POS	2016-03-18	YES	Discarded	NO	YES	2	2016-03-30	2016-03-18		unk	4	1-4y	1	2	1	11	2016	0	0	3	2013	1
5_9	6	NA	M	2016-03-29	NEG	NEG	2016-03-11	YES	Discarded	NO	YES	2	2016-03-29	2016-03-11		unk	6	5-9y	1	2	1	10	2016	0	0	5	2011	1
1_4	3	NA	M	2016-03-29	NEG	NEG	2016-03-22	YES	Discarded	NO	YES	2	2016-03-29	2016-03-22		unk	3	1-4y	1	2	1	12	2016	0	0	2	2014	1
5_9	5	NA	M	2016-03-29	NEG	NEG	2016-03-22	YES	Discarded	NO	YES	2	2016-03-29	2016-03-22		unk	5	5-9y	1	2	1	12	2016	0	0	4	2012	1
1_4	1	NA	M	2016-04-01	NEG	EQ	2016-03-24	YES	Discarded	NO	YES	2	2016-04-01	2016-03-24		unk	1	1-4y	1	2	1	12	2016	0	0	0	2016	0
1_4	1	NA	M	2016-04-01	NEG	NEG	2016-03-24	YES	Discarded	NO	YES	2	2016-04-01	2016-03-24		unk	1	1-4y	1	2	1	12	2016	0	0	0	2016	0
1_4	3	NA	M	2016-04-01	NEG	NEG	2016-03-24	YES	Discarded	NO	YES	2	2016-04-01	2016-03-24		unk	3	1-4y	1	2	1	12	2016	0	0	2	2014	1
1_4	4	NA	M	2016-04-01	NEG	NEG	2016-03-17	YES	Discarded	NO	YES	2	2016-04-01	2016-03-17		unk	4	1-4y	1	2	1	11	2016	0	0	3	2013	1
1_4	4	NA	M	2016-04-05	NEG	NEG	2016-04-01	YES	Discarded	NO	YES	2	2016-04-05	2016-04-01		unk	4	1-4y	1	2	1	13	2016	0	0	3	2013	1
<6M	0	NA	M	2016-04-06	NEG	NEG	2016-04-01	YES	Discarded	NO	YES	2	2016-04-06	2016-04-01		unk	0	<6m	1	2	1	13	2016	0	0	-1	2017	0
1_4	4	NA	M	2016-04-06	NEG	NEG	2016-04-05	YES	Discarded	NO	YES	2	2016-04-06	2016-04-05		unk	4	1-4y	1	2	1	14	2016	0	0	3	2013	1
1_4	2	NA	M	2016-04-08	NEG	NEG	2016-04-05	YES	Discarded	NO	YES	2	2016-04-08	2016-04-05		unk	2	1-4y	1	2	1	14	2016	0	0	1	2015	1
5_9	8	NA	M	2016-04-13	NEG	NEG	2016-03-23	YES	Discarded	NO	YES	2	2016-04-13	2016-03-23		unk	8	5-9y	1	2	1	12	2016	0	0	7	2009	1
5_9	8	NA	M	2016-04-14	NEG	NEG	2016-04-07	YES	Discarded	NO	YES	2	2016-04-14	2016-04-07		unk	8	5-9y	1	2	1	14	2016	0	0	7	2009	1
1_4	4	NA	M	2016-04-15	NEG	NEG	2016-04-12	YES	Discarded	NO	YES	2	2016-04-15	2016-04-12		unk	4	1-4y	1	2	1	15	2016	0	0	3	2013	1
1_4	2	NA	M	2016-04-18	NEG	NEG	2016-04-13	YES	Discarded	NO	YES	2	2016-04-18	2016-04-13		unk	2	1-4y	1	2	1	15	2016	0	0	1	2015	1
1_4	1	NA	M	2016-04-18	NEG	NEG	2016-04-13	YES	Discarded	NO	YES	2	2016-04-18	2016-04-13		unk	1	1-4y	1	2	1	15	2016	0	0	0	2016	0
5_9	7	NA	M	2016-04-21	NEG	POS	2016-04-14	YES	Discarded	NO	YES	2	2016-04-21	2016-04-14		unk	7	5-9y	1	2	1	15	2016	0	0	6	2010	1
1_4	1	NA	M	2016-04-21	NEG	NEG	2016-04-15	YES	Discarded	NO	YES	2	2016-04-21	2016-04-15		unk	1	1-4y	1	2	1	15	2016	0	0	0	2016	0
1_4	2	NA	M	2016-04-26	NEG	NEG	2016-04-14	YES	Discarded	NO	YES	2	2016-04-26	2016-04-14		unk	2	1-4y	1	2	1	15	2016	0	0	1	2015	1
1_4	3	NA	M	2016-05-05	NEG	NEG	2016-04-19	YES	Discarded	NO	YES	2	2016-05-05	2016-04-19		unk	3	1-4y	1	2	1	16	2016	0	0	2	2014	1
1_4	4	NA	M	2016-05-05	NEG	NEG	2016-04-20	YES	Discarded	NO	YES	2	2016-05-05	2016-04-20		unk	4	1-4y	1	2	1	16	2016	0	0	3	2013	1
1_4	3	NA	M	2016-05-05	NEG	NEG	2016-04-25	YES	Discarded	NO	YES	2	2016-05-05	2016-04-25		unk	3	1-4y	1	2	1	17	2016	0	0	2	2014	1
1_4	4	NA	M	2016-05-05	NEG	NEG	2016-04-25	YES	Discarded	NO	YES	2	2016-05-05	2016-04-25		unk	4	1-4y	1	2	1	17	2016	0	0	3	2013	1
10_14	10	NA	M	2016-05-05	NEG	NEG	2016-04-26	YES	Discarded	NO	YES	2	2016-05-05	2016-04-26		unk	10	10-14y	1	2	1	17	2016	0	0	9	2007	1
1_4	2	NA	M	2016-05-05	NEG	NEG	2016-04-25	YES	Discarded	NO	YES	2	2016-05-05	2016-04-25		unk	2	1-4y	1	2	1	17	2016	0	0	1	2015	1
10_14	10	NA	M	2016-05-05	NEG	POS	2016-04-29	YES	Discarded	NO	YES	2	2016-05-05	2016-04-29		unk	10	10-14y	1	2	1	17	2016	0	0	9	2007	1
1_4	2	NA	M	2016-05-05	NEG	NEG	2016-04-25	YES	Discarded	NO	YES	2	2016-05-05	2016-04-25		unk	2	1-4y	1	2	1	17	2016	0	0	1	2015	1
1_4	2	NA	M	2016-05-10	NEG	NEG	2016-04-25	YES	Discarded	NO	YES	2	2016-05-10	2016-04-25		unk	2	1-4y	1	2	1	17	2016	0	0	1	2015	1
1_4	4	NA	M	2016-05-16	NEG	NEG	2016-05-11	YES	Discarded	NO	YES	2	2016-05-16	2016-05-11		unk	4	1-4y	1	2	1	19	2016	0	0	3	2013	1
1_4	4	NA	M	2016-05-19	NEG	NEG	2016-05-11	YES	Discarded	NO	YES	2	2016-05-19	2016-05-11		unk	4	1-4y	1	2	1	19	2016	0	0	3	2013	1
1_4	3	NA	M	2016-05-25	NEG	NEG	2016-05-17	YES	Discarded	NO	YES	2	2016-05-25	2016-05-17		unk	3	1-4y	1	2	1	20	2016	0	0	2	2014	1
5_9	6	NA	M	2016-05-26	NEG	POS	2016-05-18	YES	Discarded	NO	YES	2	2016-05-26	2016-05-18		unk	6	5-9y	1	2	1	20	2016	0	0	5	2011	1
10_14	10	NA	M	2016-05-25	NEG	NEG	2016-04-12	YES	Discarded	NO	YES	2	2016-05-25	2016-04-12		unk	10	10-14y	1	2	1	15	2016	0	0	9	2007	1
1_4	4	NA	M	2016-05-26	NEG	POS	2016-05-18	YES	Discarded	NO	YES	2	2016-05-26	2016-05-18		unk	4	1-4y	1	2	1	20	2016	0	0	3	2013	1
1_4	3	NA	M	2016-05-31	NEG	NEG	2016-05-25	YES	Discarded	NO	YES	2	2016-05-31	2016-05-25		unk	3	1-4y	1	2	1	21	2016	0	0	2	2014	1
6-12M	0	NA	M	2016-05-31	NEG	NEG	2016-05-26	YES	Discarded	NO	YES	2	2016-05-31	2016-05-26		unk	0	6-12m	1	2	1	21	2016	0	0	-1	2017	0
1_4	3	NA	M	2016-06-01	NEG	NEG	2016-05-26	YES	Discarded	NO	YES	2	2016-06-01	2016-05-26		unk	3	1-4y	1	2	1	21	2016	0	0	2	2014	1
1_4	2	NA	M	2016-06-07	NEG	NEG	2016-05-30	YES	Discarded	NO	YES	2	2016-06-07	2016-05-30		unk	2	1-4y	1	2	1	22	2016	0	0	1	2015	1
1_4	3	NA	M	2016-06-07	NEG	NEG	2016-06-02	YES	Discarded	NO	YES	2	2016-06-07	2016-06-02		unk	3	1-4y	1	2	1	22	2016	0	0	2	2014	1
5_9	6	NA	M	2016-06-07	NEG	NEG	2016-05-30	YES	Discarded	NO	YES	2	2016-06-07	2016-05-30		unk	6	5-9y	1	2	1	22	2016	0	0	5	2011	1
1_4	2	NA	M	2016-06-07	NEG	NEG	2016-06-02	YES	Discarded	NO	YES	2	2016-06-07	2016-06-02		unk	2	1-4y	1	2	1	22	2016	0	0	1	2015	1
1_4	4	NA	M	2016-06-09	NEG	NEG	2016-06-03	YES	Discarded	NO	YES	2	2016-06-09	2016-06-03		unk	4	1-4y	1	2	1	22	2016	0	0	3	2013	1
10_14	10	NA	M	2016-06-09	NEG	POS	2016-06-01	YES	Discarded	NO	YES	2	2016-06-09	2016-06-01		unk	10	10-14y	1	2	1	22	2016	0	0	9	2007	1
5_9	5	NA	M	2016-06-09	NEG	POS	2016-06-06	YES	Discarded	NO	YES	2	2016-06-09	2016-06-06		unk	5	5-9y	1	2	1	23	2016	0	0	4	2012	1
1_4	1	NA	M	2016-06-09	NEG	NEG	2016-06-01	YES	Discarded	NO	YES	2	2016-06-09	2016-06-01		unk	1	1-4y	1	2	1	22	2016	0	0	0	2016	0
1_4	3	NA	M	2016-06-13	NEG	NEG	2016-06-07	YES	Discarded	NO	YES	2	2016-06-13	2016-06-07		unk	3	1-4y	1	2	1	23	2016	0	0	2	2014	1
5_9	7	NA	M	2016-06-13	NEG	NEG	2016-06-06	YES	Discarded	NO	YES	2	2016-06-13	2016-06-06		unk	7	5-9y	1	2	1	23	2016	0	0	6	2010	1
5_9	5	NA	M	2016-06-13	NEG	NEG	2016-06-03	YES	Discarded	NO	YES	2	2016-06-13	2016-06-03		unk	5	5-9y	1	2	1	22	2016	0	0	4	2012	1
5_9	8	NA	M	2016-06-15	NEG	NEG	2016-06-07	YES	Discarded	NO	YES	2	2016-06-15	2016-06-07		unk	8	5-9y	1	2	1	23	2016	0	0	7	2009	1
1_4	4	NA	M	2016-06-15	NEG	POS	2016-06-12	YES	Discarded	NO	YES	2	2016-06-15	2016-06-12		unk	4	1-4y	1	2	1	24	2016	0	0	3	2013	1
5_9	9	NA	M	2016-06-15	NEG	NEG	2016-06-10	YES	Discarded	NO	YES	2	2016-06-15	2016-06-10		unk	9	5-9y	1	2	1	23	2016	0	0	8	2008	1
5_9	6	NA	M	2016-06-17	NEG	NEG	2016-06-02	YES	Discarded	NO	YES	2	2016-06-17	2016-06-02		unk	6	5-9y	1	2	1	22	2016	0	0	5	2011	1
1_4	4	NA	M	2016-06-17	NEG	NEG	2016-06-07	YES	Discarded	NO	YES	2	2016-06-17	2016-06-07		unk	4	1-4y	1	2	1	23	2016	0	0	3	2013	1
5_9	6	NA	M	2016-06-17	NEG	POS	2016-06-13	YES	Discarded	NO	YES	2	2016-06-17	2016-06-13		unk	6	5-9y	1	2	1	24	2016	0	0	5	2011	1
1_4	2	NA	M	2016-06-17	NEG	POS	2016-06-10	YES	Discarded	NO	YES	2	2016-06-17	2016-06-10		unk	2	1-4y	1	2	1	23	2016	0	0	1	2015	1
5_9	8	NA	M	2016-06-17	NEG	POS	2016-06-10	YES	Discarded	NO	YES	2	2016-06-17	2016-06-10		unk	8	5-9y	1	2	1	23	2016	0	0	7	2009	1
1_4	1	NA	M	2016-06-21	NEG	NEG	2016-06-15	YES	Discarded	NO	YES	2	2016-06-21	2016-06-15		unk	1	1-4y	1	2	1	24	2016	0	0	0	2016	0
15_19	15	NA	M	2016-06-24	NEG	NEG	2016-06-20	YES	Discarded	NO	YES	2	2016-06-24	2016-06-20		unk	15	15-19y	1	2	1	25	2016	0	0	14	2002	1
1_4	4	NA	M	2016-06-24	NEG	POS	2016-06-21	YES	Discarded	NO	YES	2	2016-06-24	2016-06-21		unk	4	1-4y	1	2	1	25	2016	0	0	3	2013	1
1_4	2	NA	M	2016-06-27	NEG	POS	2016-06-24	YES	Discarded	NO	YES	2	2016-06-27	2016-06-24		unk	2	1-4y	1	2	1	25	2016	0	0	1	2015	1
1_4	2	NA	M	2016-06-27	NEG	NEG	2016-06-13	YES	Discarded	NO	YES	2	2016-06-27	2016-06-13		unk	2	1-4y	1	2	1	24	2016	0	0	1	2015	1
1_4	3	NA	M	2016-06-27	NEG	NEG	2016-06-21	YES	Discarded	NO	YES	2	2016-06-27	2016-06-21		unk	3	1-4y	1	2	1	25	2016	0	0	2	2014	1
1_4	4	NA	M	2016-06-27	NEG	POS	2016-06-23	YES	Discarded	NO	YES	2	2016-06-27	2016-06-23		unk	4	1-4y	1	2	1	25	2016	0	0	3	2013	1
1_4	2	NA	M	2016-06-30	NEG	NEG	2016-06-24	YES	Discarded	NO	YES	2	2016-06-30	2016-06-24		unk	2	1-4y	1	2	1	25	2016	0	0	1	2015	1
1_4	4	NA	M	2016-06-30	NEG	NEG	2016-06-27	YES	Discarded	NO	YES	2	2016-06-30	2016-06-27		unk	4	1-4y	1	2	1	26	2016	0	0	3	2013	1
1_4	2	NA	M	2016-06-30	NEG	NEG	2016-06-21	YES	Discarded	NO	YES	2	2016-06-30	2016-06-21		unk	2	1-4y	1	2	1	25	2016	0	0	1	2015	1
10_14	10	NA	M	2016-07-01	NEG	NEG	2016-06-22	YES	Discarded	NO	YES	2	2016-07-01	2016-06-22		unk	10	10-14y	1	2	1	25	2016	0	0	9	2007	1
1_4	3	NA	M	2016-07-01	NEG	NEG	2016-06-26	YES	Discarded	NO	YES	2	2016-07-01	2016-06-26		unk	3	1-4y	1	2	1	26	2016	0	0	2	2014	1
1_4	1	NA	M	2016-07-01	NEG	NEG	2016-06-27	YES	Discarded	NO	YES	2	2016-07-01	2016-06-27		unk	1	1-4y	1	2	1	26	2016	0	0	0	2016	0
5_9	8	NA	M	2016-07-07	NEG	EQ	2016-06-21	YES	Discarded	NO	YES	2	2016-07-07	2016-06-21		unk	8	5-9y	1	2	1	25	2016	0	0	7	2009	1
1_4	1	NA	M	2016-07-05	NEG	NEG	2016-06-28	YES	Discarded	NO	YES	2	2016-07-05	2016-06-28		unk	1	1-4y	1	2	1	26	2016	0	0	0	2016	0
5_9	9	NA	M	2016-07-05	NEG	NEG	2016-06-29	YES	Discarded	NO	YES	2	2016-07-05	2016-06-29		unk	9	5-9y	1	2	1	26	2016	0	0	8	2008	1
1_4	3	NA	M	2016-07-05	NEG	NEG	2016-07-01	YES	Discarded	NO	YES	2	2016-07-05	2016-07-01		unk	3	1-4y	1	2	1	26	2016	0	0	2	2014	1
1_4	3	NA	M	2016-07-05	NEG	NEG	2016-06-22	YES	Discarded	NO	YES	2	2016-07-05	2016-06-22		unk	3	1-4y	1	2	1	25	2016	0	0	2	2014	1
10_14	12	NA	M	2016-07-07	NEG	NEG	2016-06-30	YES	Discarded	NO	YES	2	2016-07-07	2016-06-30		unk	12	10-14y	1	2	1	26	2016	0	0	11	2005	1
1_4	4	NA	M	2016-07-13	NEG	NEG	2016-07-05	YES	Discarded	NO	YES	2	2016-07-13	2016-07-05		unk	4	1-4y	1	2	1	27	2016	0	0	3	2013	1
1_4	4	NA	M	2016-07-13	NEG	NEG	2016-07-10	YES	Discarded	NO	YES	2	2016-07-13	2016-07-10		unk	4	1-4y	1	2	1	28	2016	0	0	3	2013	1
5_9	6	NA	M	2016-07-18	NEG	POS	2016-07-11	YES	Discarded	NO	YES	2	2016-07-18	2016-07-11		unk	6	5-9y	1	2	1	28	2016	0	0	5	2011	1
1_4	1	NA	M	2016-07-18	NEG	NEG	2016-07-11	YES	Discarded	NO	YES	2	2016-07-18	2016-07-11		unk	1	1-4y	1	2	1	28	2016	0	0	0	2016	0
1_4	1	NA	M	2016-07-21	NEG	NEG	2016-07-14	YES	Discarded	NO	YES	2	2016-07-21	2016-07-14		unk	1	1-4y	1	2	1	28	2016	0	0	0	2016	0
1_4	4	NA	M	2016-07-21	NEG	POS	2016-07-13	YES	Discarded	NO	YES	2	2016-07-21	2016-07-13		unk	4	1-4y	1	2	1	28	2016	0	0	3	2013	1
10_14	10	NA	M	2016-07-21	NEG	POS	2016-07-08	YES	Discarded	NO	YES	2	2016-07-21	2016-07-08		unk	10	10-14y	1	2	1	27	2016	0	0	9	2007	1
1_4	4	NA	M	2016-07-25	NEG	NEG	2016-07-18	YES	Discarded	NO	YES	2	2016-07-25	2016-07-18		unk	4	1-4y	1	2	1	29	2016	0	0	3	2013	1
5_9	6	NA	M	2016-07-25	NEG	NEG	2016-07-19	YES	Discarded	NO	YES	2	2016-07-25	2016-07-19		unk	6	5-9y	1	2	1	29	2016	0	0	5	2011	1
5_9	9	NA	M	2016-07-25	NEG	POS	2016-07-20	YES	Discarded	NO	YES	2	2016-07-25	2016-07-20		unk	9	5-9y	1	2	1	29	2016	0	0	8	2008	1
1_4	4	NA	M	2016-08-01	NEG	NEG	2016-07-22	YES	Discarded	NO	YES	2	2016-08-01	2016-07-22		unk	4	1-4y	1	2	1	29	2016	0	0	3	2013	1
5_9	6	NA	M	2016-08-01	NEG	NEG	2016-07-22	YES	Discarded	NO	YES	2	2016-08-01	2016-07-22		unk	6	5-9y	1	2	1	29	2016	0	0	5	2011	1
1_4	3	NA	M	2016-08-01	NEG	NEG	2016-07-29	YES	Discarded	NO	YES	2	2016-08-01	2016-07-29		unk	3	1-4y	1	2	1	30	2016	0	0	2	2014	1
15_19	16	NA	M	2016-08-08	NEG	NEG	2016-07-27	YES	Discarded	NO	YES	2	2016-08-08	2016-07-27		unk	16	15-19y	1	2	1	30	2016	0	0	15	2001	1
5_9	8	NA	M	2016-08-08	NEG	POS	2016-07-28	YES	Discarded	NO	YES	2	2016-08-08	2016-07-28		unk	8	5-9y	1	2	1	30	2016	0	0	7	2009	1
5_9	8	NA	M	2016-08-08	NEG	NEG	2016-08-02	YES	Discarded	NO	YES	2	2016-08-08	2016-08-02		unk	8	5-9y	1	2	1	31	2016	0	0	7	2009	1
1_4	3	NA	M	2016-08-12	NEG	NEG	2016-08-02	YES	Discarded	NO	YES	2	2016-08-12	2016-08-02		unk	3	1-4y	1	2	1	31	2016	0	0	2	2014	1
1_4	3	NA	M	2016-08-12	NEG	NEG	2016-08-04	YES	Discarded	NO	YES	2	2016-08-12	2016-08-04		unk	3	1-4y	1	2	1	31	2016	0	0	2	2014	1
1_4	4	NA	M	2016-08-12	NEG	NEG	2016-08-05	YES	Discarded	NO	YES	2	2016-08-12	2016-08-05		unk	4	1-4y	1	2	1	31	2016	0	0	3	2013	1
1_4	1	NA	M	2016-08-12	NEG	NEG	2016-08-10	YES	Discarded	NO	YES	2	2016-08-12	2016-08-10		unk	1	1-4y	1	2	1	32	2016	0	0	0	2016	0
5_9	6	NA	M	2016-08-16	NEG	NEG	2016-08-08	YES	Discarded	NO	YES	2	2016-08-16	2016-08-08		unk	6	5-9y	1	2	1	32	2016	0	0	5	2011	1
5_9	5	NA	M	2016-08-18	NEG	NEG	2016-08-04	YES	Discarded	NO	YES	2	2016-08-18	2016-08-04		unk	5	5-9y	1	2	1	31	2016	0	0	4	2012	1
1_4	2	NA	M	2016-08-18	NEG	NEG	2016-08-14	YES	Discarded	NO	YES	2	2016-08-18	2016-08-14		unk	2	1-4y	1	2	1	33	2016	0	0	1	2015	1
5_9	5	NA	M	2016-08-18	NEG	NEG	2016-08-14	YES	Discarded	NO	YES	2	2016-08-18	2016-08-14		unk	5	5-9y	1	2	1	33	2016	0	0	4	2012	1
1_4	3	NA	M	2016-08-22	NEG	NEG	2016-08-16	YES	Discarded	NO	YES	2	2016-08-22	2016-08-16		unk	3	1-4y	1	2	1	33	2016	0	0	2	2014	1
5_9	8	NA	M	2016-08-22	NEG	POS	2016-08-16	YES	Discarded	NO	YES	2	2016-08-22	2016-08-16		unk	8	5-9y	1	2	1	33	2016	0	0	7	2009	1
1_4	4	NA	M	2016-08-22	NEG	NEG	2016-08-16	YES	Discarded	NO	YES	2	2016-08-22	2016-08-16		unk	4	1-4y	1	2	1	33	2016	0	0	3	2013	1
5_9	6	NA	M	2016-08-22	NEG	EQ	2016-08-17	YES	Discarded	NO	YES	2	2016-08-22	2016-08-17		unk	6	5-9y	1	2	1	33	2016	0	0	5	2011	1
1_4	1	NA	M	2016-08-23	NEG	NEG	2016-08-01	YES	Discarded	NO	YES	2	2016-08-23	2016-08-01		unk	1	1-4y	1	2	1	31	2016	0	0	0	2016	0
10_14	12	NA	M	2016-08-23	NEG	POS	2016-08-20	YES	Discarded	NO	YES	2	2016-08-23	2016-08-20		unk	12	10-14y	1	2	1	33	2016	0	0	11	2005	1
5_9	5	NA	M	2016-08-23	NEG	POS	2016-08-19	YES	Discarded	NO	YES	2	2016-08-23	2016-08-19		unk	5	5-9y	1	2	1	33	2016	0	0	4	2012	1
1_4	2	NA	M	2016-08-24	NEG	POS	2016-08-17	YES	Discarded	NO	YES	2	2016-08-24	2016-08-17		unk	2	1-4y	1	2	1	33	2016	0	0	1	2015	1
5_9	6	NA	M	2016-08-24	NEG	POS	2016-08-22	YES	Discarded	NO	YES	2	2016-08-24	2016-08-22		unk	6	5-9y	1	2	1	34	2016	0	0	5	2011	1
1_4	4	NA	M	2016-08-24	NEG	NEG	2016-08-19	YES	Discarded	NO	YES	2	2016-08-24	2016-08-19		unk	4	1-4y	1	2	1	33	2016	0	0	3	2013	1
1_4	3	NA	M	2016-08-26	NEG	NEG	2016-08-22	YES	Discarded	NO	YES	2	2016-08-26	2016-08-22		unk	3	1-4y	1	2	1	34	2016	0	0	2	2014	1
1_4	3	NA	M	2016-08-26	NEG	NEG	2016-08-24	YES	Discarded	NO	YES	2	2016-08-26	2016-08-24		unk	3	1-4y	1	2	1	34	2016	0	0	2	2014	1
5_9	5	NA	M	2016-08-30	NEG	EQ	2016-08-18	YES	Discarded	NO	YES	2	2016-08-30	2016-08-18		unk	5	5-9y	1	2	1	33	2016	0	0	4	2012	1
1_4	2	NA	M	2016-08-30	NEG	NEG	2016-08-24	YES	Discarded	NO	YES	2	2016-08-30	2016-08-24		unk	2	1-4y	1	2	1	34	2016	0	0	1	2015	1
5_9	5	NA	M	2016-08-30	NEG	POS	2016-08-18	YES	Discarded	NO	YES	2	2016-08-30	2016-08-18		unk	5	5-9y	1	2	1	33	2016	0	0	4	2012	1
5_9	5	NA	M	2016-08-30	NEG	NEG	2016-08-24	YES	Discarded	NO	YES	2	2016-08-30	2016-08-24		unk	5	5-9y	1	2	1	34	2016	0	0	4	2012	1
10_14	14	NA	M	2016-09-27	NEG	POS	2016-09-20	YES	Discarded	NO	YES	2	2016-09-27	2016-09-20		unk	14	10-14y	1	2	1	38	2016	0	0	13	2003	1
5_9	6	NA	M	2016-09-27	NEG	POS	2016-09-22	YES	Discarded	NO	YES	2	2016-09-27	2016-09-22		unk	6	5-9y	1	2	1	38	2016	0	0	5	2011	1
5_9	9	NA	M	2016-09-27	NEG	POS	2016-09-21	YES	Discarded	NO	YES	2	2016-09-27	2016-09-21		unk	9	5-9y	1	2	1	38	2016	0	0	8	2008	1
5_9	5	NA	M	2016-09-27	NEG	POS	2016-09-22	YES	Discarded	NO	YES	2	2016-09-27	2016-09-22		unk	5	5-9y	1	2	1	38	2016	0	0	4	2012	1
5_9	5	NA	M	2016-09-30	NEG	POS	2016-09-23	YES	Discarded	NO	YES	2	2016-09-30	2016-09-23		unk	5	5-9y	1	2	1	38	2016	0	0	4	2012	1
NA	NA	NA	M	2016-09-29	NEG	NEG	2016-09-26	YES	Discarded	NO	YES	2	2016-09-29	2016-09-26		unk			1	2	1	39	2016	0	0			0
1_4	4	NA	M	2016-09-29	NEG	POS	2016-09-22	YES	Discarded	NO	YES	2	2016-09-29	2016-09-22		unk	4	1-4y	1	2	1	38	2016	0	0	3	2013	1
5_9	5	NA	M	2016-09-29	NEG	POS	2016-09-26	YES	Discarded	NO	YES	2	2016-09-29	2016-09-26		unk	5	5-9y	1	2	1	39	2016	0	0	4	2012	1
1_4	3	NA	M	2016-09-30	EQ	POS	2016-09-28	YES	NA	NA	YES	2	2016-09-30	2016-09-28		unk	3	1-4y	1	2	1	39	2016			2	2014	1
1_4	4	NA	M	2016-09-30	NEG	POS	2016-09-16	YES	Discarded	NO	YES	2	2016-09-30	2016-09-16		unk	4	1-4y	1	2	1	37	2016	0	0	3	2013	1
1_4	3	NA	M	2016-09-30	NEG	NEG	2016-09-28	YES	Discarded	NO	YES	2	2016-09-30	2016-09-28		unk	3	1-4y	1	2	1	39	2016	0	0	2	2014	1
1_4	3	NA	M	2016-09-30	NEG	NEG	2016-09-28	YES	Discarded	NO	YES	2	2016-09-30	2016-09-28		unk	3	1-4y	1	2	1	39	2016	0	0	2	2014	1
1_4	3	NA	M	2016-09-30	NEG	NEG	2016-09-28	YES	Discarded	NO	YES	2	2016-09-30	2016-09-28		unk	3	1-4y	1	2	1	39	2016	0	0	2	2014	1
1_4	1	NA	M	2016-09-30	NEG	POS	2016-09-27	YES	Discarded	NO	YES	2	2016-09-30	2016-09-27		unk	1	1-4y	1	2	1	39	2016	0	0	0	2016	0
5_9	5	NA	M	2016-10-04	NEG	NEG	2016-09-27	YES	Discarded	NO	YES	2	2016-10-04	2016-09-27		unk	5	5-9y	1	2	1	39	2016	0	0	4	2012	1
1_4	3	NA	M	2016-10-05	NEG	EQ	2016-09-26	YES	Discarded	NO	YES	2	2016-10-05	2016-09-26		unk	3	1-4y	1	2	1	39	2016	0	0	2	2014	1
1_4	3	NA	M	2016-10-04	NEG	NEG	2016-09-28	YES	Discarded	NO	YES	2	2016-10-04	2016-09-28		unk	3	1-4y	1	2	1	39	2016	0	0	2	2014	1
5_9	6	NA	M	2016-10-04	NEG	NEG	2016-09-28	YES	Discarded	NO	YES	2	2016-10-04	2016-09-28		unk	6	5-9y	1	2	1	39	2016	0	0	5	2011	1
5_9	5	NA	M	2016-10-04	NEG	POS	2016-09-29	YES	Discarded	NO	YES	2	2016-10-04	2016-09-29		unk	5	5-9y	1	2	1	39	2016	0	0	4	2012	1
1_4	3	NA	M	2016-10-05	NEG	POS	2016-09-30	YES	Discarded	NO	YES	2	2016-10-05	2016-09-30		unk	3	1-4y	1	2	1	39	2016	0	0	2	2014	1
1_4	1	NA	M	2016-10-05	NEG	NEG	2016-10-02	YES	Discarded	NO	YES	2	2016-10-05	2016-10-02		unk	1	1-4y	1	2	1	40	2016	0	0	0	2016	0
1_4	3	NA	M	2016-10-05	NEG	POS	2016-09-30	YES	Discarded	NO	YES	2	2016-10-05	2016-09-30		unk	3	1-4y	1	2	1	39	2016	0	0	2	2014	1
1_4	4	NA	M	2016-10-05	NEG	EQ	2016-09-30	YES	Discarded	NO	YES	2	2016-10-05	2016-09-30		unk	4	1-4y	1	2	1	39	2016	0	0	3	2013	1
5_9	6	NA	M	2016-10-05	NEG	POS	2016-09-19	YES	Discarded	NO	YES	2	2016-10-05	2016-09-19		unk	6	5-9y	1	2	1	38	2016	0	0	5	2011	1
5_9	7	NA	M	2016-10-05	NEG	POS	2016-09-30	YES	Discarded	NO	YES	2	2016-10-05	2016-09-30		unk	7	5-9y	1	2	1	39	2016	0	0	6	2010	1
10_14	12	NA	M	2016-10-07	NEG	POS	2016-10-03	YES	Discarded	NO	YES	2	2016-10-07	2016-10-03		unk	12	10-14y	1	2	1	40	2016	0	0	11	2005	1
5_9	7	NA	M	2016-10-07	NEG	EQ	2016-10-05	YES	Discarded	NO	YES	2	2016-10-07	2016-10-05		unk	7	5-9y	1	2	1	40	2016	0	0	6	2010	1
1_4	3	NA	M	2016-10-07	NEG	NEG	2016-09-30	YES	Discarded	NO	YES	2	2016-10-07	2016-09-30		unk	3	1-4y	1	2	1	39	2016	0	0	2	2014	1
5_9	5	NA	M	2016-10-13	NEG	EQ	2016-10-10	YES	Discarded	NO	YES	2	2016-10-13	2016-10-10		unk	5	5-9y	1	2	1	41	2016	0	0	4	2012	1
5_9	6	NA	M	2016-10-12	NEG	NEG	2016-10-07	YES	Discarded	NO	YES	2	2016-10-12	2016-10-07		unk	6	5-9y	1	2	1	40	2016	0	0	5	2011	1
1_4	2	NA	M	2016-10-13	NEG	NEG	2016-10-07	YES	Discarded	NO	YES	2	2016-10-13	2016-10-07		unk	2	1-4y	1	2	1	40	2016	0	0	1	2015	1
1_4	2	NA	M	2016-10-13	NEG	NEG	2016-10-11	YES	Discarded	NO	YES	2	2016-10-13	2016-10-11		unk	2	1-4y	1	2	1	41	2016	0	0	1	2015	1
1_4	4	NA	M	2016-10-13	NEG	POS	2016-10-11	YES	Discarded	NO	YES	2	2016-10-13	2016-10-11		unk	4	1-4y	1	2	1	41	2016	0	0	3	2013	1
1_4	1	NA	M	2016-10-13	NEG	NEG	2016-10-10	YES	Discarded	NO	YES	2	2016-10-13	2016-10-10		unk	1	1-4y	1	2	1	41	2016	0	0	0	2016	0
5_9	7	NA	M	2016-10-14	NEG	POS	2016-10-11	YES	Discarded	NO	YES	2	2016-10-14	2016-10-11		unk	7	5-9y	1	2	1	41	2016	0	0	6	2010	1
5_9	8	NA	M	2016-10-14	NEG	POS	2016-10-11	YES	Discarded	NO	YES	2	2016-10-14	2016-10-11		unk	8	5-9y	1	2	1	41	2016	0	0	7	2009	1
1_4	2	NA	M	2016-10-17	NEG	POS	2016-10-13	YES	Discarded	NO	YES	2	2016-10-17	2016-10-13		unk	2	1-4y	1	2	1	41	2016	0	0	1	2015	1
NA	NA	NA	M	2016-10-17	NEG	NEG	2016-10-12	YES	Discarded	NO	YES	2	2016-10-17	2016-10-12		unk			1	2	1	41	2016	0	0			0
1_4	4	NA	M	2016-10-17	NEG	POS	2016-10-12	YES	Discarded	NO	YES	2	2016-10-17	2016-10-12		unk	4	1-4y	1	2	1	41	2016	0	0	3	2013	1
5_9	5	NA	M	2016-10-17	NEG	NEG	2016-10-11	YES	Discarded	NO	YES	2	2016-10-17	2016-10-11		unk	5	5-9y	1	2	1	41	2016	0	0	4	2012	1
5_9	5	NA	M	2016-10-17	NEG	POS	2016-10-12	YES	Discarded	NO	YES	2	2016-10-17	2016-10-12		unk	5	5-9y	1	2	1	41	2016	0	0	4	2012	1
1_4	2	NA	M	2016-10-18	NEG	POS	2016-10-14	YES	Discarded	NO	YES	2	2016-10-18	2016-10-14		unk	2	1-4y	1	2	1	41	2016	0	0	1	2015	1
1_4	1	NA	M	2016-10-18	NEG	NEG	2016-10-14	YES	Discarded	NO	YES	2	2016-10-18	2016-10-14		unk	1	1-4y	1	2	1	41	2016	0	0	0	2016	0
5_9	6	NA	M	2016-10-19	NEG	NEG	2016-10-13	YES	Discarded	NO	YES	2	2016-10-19	2016-10-13		unk	6	5-9y	1	2	1	41	2016	0	0	5	2011	1
1_4	3	NA	M	2016-10-19	NEG	POS	2016-10-12	YES	Discarded	NO	YES	2	2016-10-19	2016-10-12		unk	3	1-4y	1	2	1	41	2016	0	0	2	2014	1
5_9	6	NA	M	2016-10-19	NEG	POS	2016-10-10	YES	Discarded	NO	YES	2	2016-10-19	2016-10-10		unk	6	5-9y	1	2	1	41	2016	0	0	5	2011	1
5_9	5	NA	M	2016-10-20	NEG	NEG	2016-10-17	YES	Discarded	NO	YES	2	2016-10-20	2016-10-17		unk	5	5-9y	1	2	1	42	2016	0	0	4	2012	1
5_9	5	NA	M	2016-10-20	NEG	POS	2016-10-18	YES	Discarded	NO	YES	2	2016-10-20	2016-10-18		unk	5	5-9y	1	2	1	42	2016	0	0	4	2012	1
1_4	3	NA	M	2016-10-21	NEG	POS	2016-10-17	YES	Discarded	NO	YES	2	2016-10-21	2016-10-17		unk	3	1-4y	1	2	1	42	2016	0	0	2	2014	1
1_4	2	NA	M	2016-10-21	NEG	NEG	2016-10-19	YES	Discarded	NO	YES	2	2016-10-21	2016-10-19		unk	2	1-4y	1	2	1	42	2016	0	0	1	2015	1
5_9	6	NA	M	2016-10-25	NEG	POS	2016-10-18	YES	Discarded	NO	YES	2	2016-10-25	2016-10-18		unk	6	5-9y	1	2	1	42	2016	0	0	5	2011	1
1_4	3	NA	M	2016-10-25	NEG	POS	2016-10-18	YES	Discarded	NO	YES	2	2016-10-25	2016-10-18		unk	3	1-4y	1	2	1	42	2016	0	0	2	2014	1
1_4	3	NA	M	2016-10-25	NEG	POS	2016-10-20	YES	Discarded	NO	YES	2	2016-10-25	2016-10-20		unk	3	1-4y	1	2	1	42	2016	0	0	2	2014	1
1_4	4	NA	M	2016-10-25	NEG	POS	2016-10-20	YES	Discarded	NO	YES	2	2016-10-25	2016-10-20		unk	4	1-4y	1	2	1	42	2016	0	0	3	2013	1
1_4	1	NA	M	2016-10-25	NEG	POS	2016-10-21	YES	Discarded	NO	YES	2	2016-10-25	2016-10-21		unk	1	1-4y	1	2	1	42	2016	0	0	0	2016	0
1_4	3	NA	M	2016-10-25	NEG	NEG	2016-10-20	YES	Discarded	NO	YES	2	2016-10-25	2016-10-20		unk	3	1-4y	1	2	1	42	2016	0	0	2	2014	1
5_9	5	NA	M	2016-11-03	NEG	NEG	2016-10-27	YES	Discarded	NO	YES	2	2016-11-03	2016-10-27		unk	5	5-9y	1	2	1	43	2016	0	0	4	2012	1
1_4	4	NA	M	2016-11-03	NEG	POS	2016-10-27	YES	Discarded	NO	YES	2	2016-11-03	2016-10-27		unk	4	1-4y	1	2	1	43	2016	0	0	3	2013	1
<6M	0	NA	M	2016-10-17	NEG	POS	2016-10-13	YES	Discarded	NO	YES	2	2016-10-17	2016-10-13		unk	0	<6m	1	2	1	41	2016	0	0	-1	2017	0
5_9	7	NA	M	2016-12-13	NEG	POS	2016-12-02	YES	Discarded	NO	YES	2	2016-12-13	2016-12-02		unk	7	5-9y	1	2	1	48	2016	0	0	6	2010	1
1_4	3	NA	M	2016-12-13	NEG	EQ	2016-12-05	YES	Discarded	NO	YES	2	2016-12-13	2016-12-05		unk	3	1-4y	1	2	1	49	2016	0	0	2	2014	1
1_4	2	NA	M	2016-12-15	NEG	POS	2016-12-07	YES	Discarded	NO	YES	2	2016-12-15	2016-12-07		unk	2	1-4y	1	2	1	49	2016	0	0	1	2015	1
1_4	2	NA	M	2016-12-13	NEG	POS	2016-12-08	YES	Discarded	NO	YES	2	2016-12-13	2016-12-08		unk	2	1-4y	1	2	1	49	2016	0	0	1	2015	1
1_4	2	NA	M	2016-12-15	NEG	POS	2016-12-12	YES	Discarded	NO	YES	2	2016-12-15	2016-12-12		unk	2	1-4y	1	2	1	50	2016	0	0	1	2015	1
1_4	1	NA	M	2016-12-15	NEG	NEG	2016-12-05	YES	Discarded	NO	YES	2	2016-12-15	2016-12-05		unk	1	1-4y	1	2	1	49	2016	0	0	0	2016	0
1_4	3	NA	M	2017-01-24	NEG	NEG	2016-12-23	YES	Discarded	NO	YES	2	2017-01-24	2016-12-23		unk	3	1-4y	1	2	1	51	2016	0	0	2	2014	1
1_4	2	NA	M	2017-01-12	NEG	NEG	2017-01-05	NO	Discarded	NO	YES	2	2017-01-12	2017-01-05		unk	2	1-4y	1	2	1	1	2017	0	0	1	2016	0
1_4	2	NA	M	2017-01-12	NEG	NEG	2017-01-06	YES	Discarded	NO	YES	2	2017-01-12	2017-01-06		unk	2	1-4y	1	2	1	1	2017	0	0	1	2016	0
1_4	2	NA	M	2017-01-18	NEG	NEG	2017-01-11	NO	Discarded	NO	YES	2	2017-01-18	2017-01-11		unk	2	1-4y	1	2	1	2	2017	0	0	1	2016	0
5_9	6	NA	M	2017-01-19	NEG	EQ	2017-01-10	YES	Discarded	NO	YES	2	2017-01-19	2017-01-10		unk	6	5-9y	1	2	1	2	2017	0	0	5	2012	1
5_9	6	NA	M	2017-01-18	NEG	POS	2017-01-11	YES	Discarded	NO	YES	2	2017-01-18	2017-01-11		unk	6	5-9y	1	2	1	2	2017	0	0	5	2012	1
1_4	4	NA	M	2017-01-19	NEG	NEG	2017-01-13	YES	Discarded	NO	YES	2	2017-01-19	2017-01-13		unk	4	1-4y	1	2	1	2	2017	0	0	3	2014	1
5_9	7	NA	M	2017-01-24	NEG	NEG	2017-01-17	YES	Discarded	NO	YES	2	2017-01-24	2017-01-17		unk	7	5-9y	1	2	1	3	2017	0	0	6	2011	1
5_9	7	NA	M	2017-01-24	NEG	NEG	2017-01-16	YES	Discarded	NO	YES	2	2017-01-24	2017-01-16		unk	7	5-9y	1	2	1	3	2017	0	0	6	2011	1
10_14	13	NA	M	2017-01-26	NEG	NEG	2017-01-23	YES	Discarded	NO	YES	2	2017-01-26	2017-01-23		unk	13	10-14y	1	2	1	4	2017	0	0	12	2005	1
5_9	5	NA	M	2017-01-31	NEG	NEG	2017-01-24	YES	Discarded	NO	YES	2	2017-01-31	2017-01-24		unk	5	5-9y	1	2	1	4	2017	0	0	4	2013	1
5_9	6	NA	M	2017-01-31	NEG	NEG	2017-01-16	YES	Discarded	NO	YES	2	2017-01-31	2017-01-16		unk	6	5-9y	1	2	1	3	2017	0	0	5	2012	1
5_9	5	NA	M	2017-02-02	NEG	NEG	2017-01-30	YES	Discarded	NO	YES	2	2017-02-02	2017-01-30		unk	5	5-9y	1	2	1	5	2017	0	0	4	2013	1
5_9	6	NA	M	2017-02-02	NEG	POS	2017-01-30	YES	Discarded	NO	YES	2	2017-02-02	2017-01-30		unk	6	5-9y	1	2	1	5	2017	0	0	5	2012	1
15_19	17	NA	M	2017-02-01	POS	POS	2017-01-27	YES	Confirmed Measles Case	YES	YES	2	2017-02-01	2017-01-27		unk	17	15-19y	1	2	1	4	2017	1	0	16	2001	1
5_9	5	NA	M	2017-02-07	NEG	NEG	2017-02-06	YES	Discarded	NO	YES	2	2017-02-07	2017-02-06		unk	5	5-9y	1	2	1	6	2017	0	0	4	2013	1
1_4	1	NA	M	2017-02-08	NEG	NEG	2017-02-06	YES	Discarded	NO	YES	2	2017-02-08	2017-02-06		unk	1	1-4y	1	2	1	6	2017	0	0	0	2017	0
5_9	6	NA	M	2017-02-10	NEG	NEG	2017-02-06	YES	Discarded	NO	YES	2	2017-02-10	2017-02-06		unk	6	5-9y	1	2	1	6	2017	0	0	5	2012	1
1_4	3	NA	M	2017-02-10	NEG	EQ	2017-02-07	YES	Discarded	NO	YES	2	2017-02-10	2017-02-07		unk	3	1-4y	1	2	1	6	2017	0	0	2	2015	1
10_14	11	NA	M	2017-02-10	NEG	NEG	2017-02-06	YES	Discarded	NO	YES	2	2017-02-10	2017-02-06		unk	11	10-14y	1	2	1	6	2017	0	0	10	2007	1
1_4	2	NA	M	2017-02-15	NEG	NEG	2017-02-08	YES	Discarded	NO	YES	2	2017-02-15	2017-02-08		unk	2	1-4y	1	2	1	6	2017	0	0	1	2016	0
1_4	4	NA	M	2017-02-17	NEG	NEG	2017-02-13	YES	Discarded	NO	YES	2	2017-02-17	2017-02-13		unk	4	1-4y	1	2	1	7	2017	0	0	3	2014	1
1_4	2	NA	M	2017-02-17	NEG	NEG	2017-02-14	YES	Discarded	NO	YES	2	2017-02-17	2017-02-14		unk	2	1-4y	1	2	1	7	2017	0	0	1	2016	0
1_4	2	NA	M	2017-02-17	NEG	NEG	2017-02-10	YES	Discarded	NO	YES	2	2017-02-17	2017-02-10		unk	2	1-4y	1	2	1	6	2017	0	0	1	2016	0
5_9	7	NA	M	2017-02-17	NEG	NEG	2017-02-13	YES	Discarded	NO	YES	2	2017-02-17	2017-02-13		unk	7	5-9y	1	2	1	7	2017	0	0	6	2011	1
1_4	3	NA	M	2017-02-17	NEG	NEG	2017-02-13	YES	Discarded	NO	YES	2	2017-02-17	2017-02-13		unk	3	1-4y	1	2	1	7	2017	0	0	2	2015	1
1_4	4	NA	M	2017-02-15	POS	NA	2017-02-13	YES	Confirmed Measles Case	YES	YES	2	2017-02-15	2017-02-13		unk	4	1-4y	1	2	1	7	2017	1	1	3	2014	1
<6m	0	NA	M	2017-02-20	NEG	NEG	2017-02-14	YES	Discarded	NO	YES	2	2017-02-20	2017-02-14		unk	0	<6m	1	2	1	7	2017	0	0	-1	2018	0
1_4	1	NA	M	2017-02-22	NEG	NEG	2017-02-18	YES	Discarded	NO	YES	2	2017-02-22	2017-02-18		unk	1	1-4y	1	2	1	7	2017	0	0	0	2017	0
1_4	3	NA	M	2017-02-23	NEG	NEG	2017-02-15	YES	Discarded	NO	YES	2	2017-02-23	2017-02-15		unk	3	1-4y	1	2	1	7	2017	0	0	2	2015	1
1_4	4	NA	M	2017-02-23	NEG	NEG	2017-02-06	YES	Discarded	NO	YES	2	2017-02-23	2017-02-06		unk	4	1-4y	1	2	1	6	2017	0	0	3	2014	1
1_4	1	NA	M	2017-02-23	NEG	NEG	2017-02-20	YES	Discarded	NO	YES	2	2017-02-23	2017-02-20		unk	1	1-4y	1	2	1	8	2017	0	0	0	2017	0
1_4	4	NA	M	2017-02-23	NEG	NEG	2017-02-19	YES	Discarded	NO	YES	2	2017-02-23	2017-02-19		unk	4	1-4y	1	2	1	8	2017	0	0	3	2014	1
1_4	1	NA	M	2017-02-27	NEG	NEG	2017-02-20	YES	Discarded	NO	YES	2	2017-02-27	2017-02-20		unk	1	1-4y	1	2	1	8	2017	0	0	0	2017	0
1_4	4	NA	M	2017-02-27	NEG	NEG	2017-02-17	YES	Discarded	NO	YES	2	2017-02-27	2017-02-17		unk	4	1-4y	1	2	1	7	2017	0	0	3	2014	1
1_4	4	NA	M	2017-02-27	POS	NEG	2017-02-21	YES	Confirmed Measles Case	YES	YES	2	2017-02-27	2017-02-21		unk	4	1-4y	1	2	1	8	2017	1	1	3	2014	1
1_4	2	NA	M	2017-02-27	NEG	NEG	2017-02-22	YES	Discarded	NO	YES	2	2017-02-27	2017-02-22		unk	2	1-4y	1	2	1	8	2017	0	0	1	2016	0
1_4	1	NA	M	2017-02-27	NEG	NEG	2017-02-22	YES	Discarded	NO	YES	2	2017-02-27	2017-02-22		unk	1	1-4y	1	2	1	8	2017	0	0	0	2017	0
5_9	5	NA	M	2017-02-28	NEG	NEG	2017-02-23	YES	Discarded	NO	YES	2	2017-02-28	2017-02-23		unk	5	5-9y	1	2	1	8	2017	0	0	4	2013	1
5_9	6	NA	M	2017-02-28	NEG	NEG	2017-02-23	YES	Discarded	NO	YES	2	2017-02-28	2017-02-23		unk	6	5-9y	1	2	1	8	2017	0	0	5	2012	1
1_4	2	NA	M	2017-03-03	NEG	POS	2017-02-27	YES	Discarded	NO	YES	2	2017-03-03	2017-02-27		unk	2	1-4y	1	2	1	9	2017	0	0	1	2016	0
1_4	2	NA	M	2017-03-03	NEG	NEG	2017-02-27	YES	Discarded	NO	YES	2	2017-03-03	2017-02-27		unk	2	1-4y	1	2	1	9	2017	0	0	1	2016	0
1_4	4	NA	M	2017-03-03	NEG	NEG	2017-02-27	YES	Discarded	NO	YES	2	2017-03-03	2017-02-27		unk	4	1-4y	1	2	1	9	2017	0	0	3	2014	1
10_14	10	NA	M	2017-03-06	NEG	NEG	2017-03-01	YES	Discarded	NO	YES	2	2017-03-06	2017-03-01		unk	10	10-14y	1	2	1	9	2017	0	0	9	2008	1
1_4	1	NA	M	2017-03-06	NEG	NEG	2017-03-01	YES	Discarded	NO	YES	2	2017-03-06	2017-03-01		unk	1	1-4y	1	2	1	9	2017	0	0	0	2017	0
1_4	1	NA	M	2017-03-07	NEG	NEG	2017-03-02	YES	Discarded	NO	YES	2	2017-03-07	2017-03-02		unk	1	1-4y	1	2	1	9	2017	0	0	0	2017	0
1_4	4	NA	M	2017-03-07	NEG	NEG	2017-03-02	YES	Discarded	NO	YES	2	2017-03-07	2017-03-02		unk	4	1-4y	1	2	1	9	2017	0	0	3	2014	1
1_4	2	NA	M	2017-03-08	NEG	EQ	2017-03-03	YES	Discarded	NO	YES	2	2017-03-08	2017-03-03		unk	2	1-4y	1	2	1	9	2017	0	0	1	2016	0
5_9	5	NA	M	2017-03-08	NEG	POS	2017-03-06	YES	Discarded	NO	YES	2	2017-03-08	2017-03-06		unk	5	5-9y	1	2	1	10	2017	0	0	4	2013	1
5_9	8	NA	M	2017-03-08	NEG	NEG	2017-03-03	YES	Discarded	NO	YES	2	2017-03-08	2017-03-03		unk	8	5-9y	1	2	1	9	2017	0	0	7	2010	1
1_4	4	NA	M	2017-03-08	NEG	NEG	2017-03-03	YES	Discarded	NO	YES	2	2017-03-08	2017-03-03		unk	4	1-4y	1	2	1	9	2017	0	0	3	2014	1
5_9	5	NA	M	2017-03-08	NEG	POS	2017-03-06	YES	Discarded	NO	YES	2	2017-03-08	2017-03-06		unk	5	5-9y	1	2	1	10	2017	0	0	4	2013	1
1_4	4	NA	M	2017-03-08	NEG	POS	2017-03-06	YES	Discarded	NO	YES	2	2017-03-08	2017-03-06		unk	4	1-4y	1	2	1	10	2017	0	0	3	2014	1
6-12m	0	NA	M	2017-03-09	NEG	NEG	2017-03-06	YES	Discarded	NO	YES	2	2017-03-09	2017-03-06		unk	0	6-12m	1	2	1	10	2017	0	0	-1	2018	0
1_4	3	NA	M	2017-03-09	NEG	NEG	2017-03-02	YES	Discarded	NO	YES	2	2017-03-09	2017-03-02		unk	3	1-4y	1	2	1	9	2017	0	0	2	2015	1
1_4	2	NA	M	2017-03-09	NEG	NEG	2017-03-06	YES	Discarded	NO	YES	2	2017-03-09	2017-03-06		unk	2	1-4y	1	2	1	10	2017	0	0	1	2016	0
5_9	6	NA	M	2017-03-09	NEG	NEG	2017-03-06	YES	Discarded	NO	YES	2	2017-03-09	2017-03-06		unk	6	5-9y	1	2	1	10	2017	0	0	5	2012	1
1_4	1	NA	M	2017-03-09	NEG	NEG	2017-03-06	YES	Discarded	NO	YES	2	2017-03-09	2017-03-06		unk	1	1-4y	1	2	1	10	2017	0	0	0	2017	0
10_14	10	NA	M	2017-03-09	NEG	POS	2017-02-22	YES	Discarded	NO	YES	2	2017-03-09	2017-02-22		unk	10	10-14y	1	2	1	8	2017	0	0	9	2008	1
5_9	5	NA	M	2017-03-10	NEG	EQ	2017-03-07	YES	Discarded	NO	YES	2	2017-03-10	2017-03-07		unk	5	5-9y	1	2	1	10	2017	0	0	4	2013	1
5_9	5	NA	M	2017-03-10	NEG	NEG	2017-03-06	YES	Discarded	NO	YES	2	2017-03-10	2017-03-06		unk	5	5-9y	1	2	1	10	2017	0	0	4	2013	1
5_9	8	NA	M	2017-03-13	NEG	NEG	2017-02-21	YES	Discarded	NO	YES	2	2017-03-13	2017-02-21		unk	8	5-9y	1	2	1	8	2017	0	0	7	2010	1
1_4	2	NA	M	2017-03-13	NEG	NEG	2017-03-08	YES	Discarded	NO	YES	2	2017-03-13	2017-03-08		unk	2	1-4y	1	2	1	10	2017	0	0	1	2016	0
1_4	2	NA	M	2017-03-14	NEG	NEG	2017-03-08	YES	Discarded	NO	YES	2	2017-03-14	2017-03-08		unk	2	1-4y	1	2	1	10	2017	0	0	1	2016	0
1_4	4	NA	M	2017-03-14	NEG	POS	2017-03-07	YES	Discarded	NO	YES	2	2017-03-14	2017-03-07		unk	4	1-4y	1	2	1	10	2017	0	0	3	2014	1
1_4	2	NA	M	2017-03-14	NEG	NEG	2017-03-09	YES	Discarded	NO	YES	2	2017-03-14	2017-03-09		unk	2	1-4y	1	2	1	10	2017	0	0	1	2016	0
1_4	3	NA	M	2017-03-14	NEG	EQ	2017-03-07	YES	Discarded	NO	YES	2	2017-03-14	2017-03-07		unk	3	1-4y	1	2	1	10	2017	0	0	2	2015	1
1_4	2	NA	M	2017-03-14	NEG	NEG	2017-03-13	YES	Discarded	NO	YES	2	2017-03-14	2017-03-13		unk	2	1-4y	1	2	1	11	2017	0	0	1	2016	0
1_4	1	NA	M	2017-03-15	NEG	NEG	2017-03-13	YES	Discarded	NO	YES	2	2017-03-15	2017-03-13		unk	1	1-4y	1	2	1	11	2017	0	0	0	2017	0
5_9	7	NA	M	2017-03-16	NEG	NEG	2017-03-13	YES	Discarded	NO	YES	2	2017-03-16	2017-03-13		unk	7	5-9y	1	2	1	11	2017	0	0	6	2011	1
1_4	2	NA	M	2017-03-17	NEG	NEG	2017-03-14	YES	Discarded	NO	YES	2	2017-03-17	2017-03-14		unk	2	1-4y	1	2	1	11	2017	0	0	1	2016	0
5_9	6	NA	M	2017-03-17	NEG	NEG	2017-03-15	YES	Discarded	NO	YES	2	2017-03-17	2017-03-15		unk	6	5-9y	1	2	1	11	2017	0	0	5	2012	1
5_9	5	NA	M	2017-03-17	NEG	NEG	2017-03-04	YES	Discarded	NO	YES	2	2017-03-17	2017-03-04		unk	5	5-9y	1	2	1	9	2017	0	0	4	2013	1
1_4	1	NA	M	2017-03-17	NEG	POS	2017-03-14	YES	Discarded	NO	YES	2	2017-03-17	2017-03-14		unk	1	1-4y	1	2	1	11	2017	0	0	0	2017	0
1_4	4	NA	M	2017-03-17	NEG	POS	2017-03-13	YES	Discarded	NO	YES	2	2017-03-17	2017-03-13		unk	4	1-4y	1	2	1	11	2017	0	0	3	2014	1
1_4	2	NA	M	2017-03-17	NEG	NEG	2017-03-14	YES	Discarded	NO	YES	2	2017-03-17	2017-03-14		unk	2	1-4y	1	2	1	11	2017	0	0	1	2016	0
1_4	3	NA	M	2017-03-17	NEG	NEG	2017-03-14	YES	Discarded	NO	YES	2	2017-03-17	2017-03-14		unk	3	1-4y	1	2	1	11	2017	0	0	2	2015	1
5_9	5	NA	M	2017-03-17	NEG	POS	2017-03-14	YES	Discarded	NO	YES	2	2017-03-17	2017-03-14		unk	5	5-9y	1	2	1	11	2017	0	0	4	2013	1
5_9	5	NA	M	2017-03-17	NEG	NEG	2017-03-14	YES	Discarded	NO	YES	2	2017-03-17	2017-03-14		unk	5	5-9y	1	2	1	11	2017	0	0	4	2013	1
5_9	5	NA	M	2017-03-20	NEG	NEG	2017-03-15	YES	Discarded	NO	YES	2	2017-03-20	2017-03-15		unk	5	5-9y	1	2	1	11	2017	0	0	4	2013	1
1_4	3	NA	M	2017-03-20	NEG	NEG	2017-03-15	YES	Discarded	NO	YES	2	2017-03-20	2017-03-15		unk	3	1-4y	1	2	1	11	2017	0	0	2	2015	1
5_9	5	NA	M	2017-03-20	NEG	NEG	2017-03-13	YES	Discarded	NO	YES	2	2017-03-20	2017-03-13		unk	5	5-9y	1	2	1	11	2017	0	0	4	2013	1
1_4	1	NA	M	2017-03-22	EQ	POS	2017-03-16	YES	NA	NA	YES	2	2017-03-22	2017-03-16		unk	1	1-4y	1	2	1	11	2017			0	2017	0
1_4	1	NA	M	2017-03-20	NEG	NEG	2017-03-13	YES	Discarded	NO	YES	2	2017-03-20	2017-03-13		unk	1	1-4y	1	2	1	11	2017	0	0	0	2017	0
1_4	3	NA	M	2017-03-20	NEG	NEG	2017-03-14	YES	Discarded	NO	YES	2	2017-03-20	2017-03-14		unk	3	1-4y	1	2	1	11	2017	0	0	2	2015	1
1_4	4	NA	M	2017-03-20	NEG	NEG	2017-03-14	YES	Discarded	NO	YES	2	2017-03-20	2017-03-14		unk	4	1-4y	1	2	1	11	2017	0	0	3	2014	1
5_9	7	NA	M	2017-03-20	NEG	POS	2017-03-14	YES	Discarded	NO	YES	2	2017-03-20	2017-03-14		unk	7	5-9y	1	2	1	11	2017	0	0	6	2011	1
5_9	6	NA	M	2017-03-20	NEG	POS	2017-03-14	YES	Discarded	NO	YES	2	2017-03-20	2017-03-14		unk	6	5-9y	1	2	1	11	2017	0	0	5	2012	1
1_4	3	NA	M	2017-03-20	NEG	NEG	2017-03-16	YES	Discarded	NO	YES	2	2017-03-20	2017-03-16		unk	3	1-4y	1	2	1	11	2017	0	0	2	2015	1
1_4	1	NA	M	2017-03-24	NEG	NEG	2017-03-16	YES	Discarded	NO	YES	2	2017-03-24	2017-03-16		unk	1	1-4y	1	2	1	11	2017	0	0	0	2017	0
5_9	9	NA	M	2017-03-27	NEG	NEG	2017-03-22	YES	Discarded	NO	YES	2	2017-03-27	2017-03-22		unk	9	5-9y	1	2	1	12	2017	0	0	8	2009	1
5_9	5	NA	M	2017-03-27	NEG	POS	2017-03-15	YES	Discarded	NO	YES	2	2017-03-27	2017-03-15		unk	5	5-9y	1	2	1	11	2017	0	0	4	2013	1
5_9	5	NA	M	2017-03-27	NEG	EQ	2017-03-17	YES	Discarded	NO	YES	2	2017-03-27	2017-03-17		unk	5	5-9y	1	2	1	11	2017	0	0	4	2013	1
1_4	3	NA	M	2017-03-27	NEG	NEG	2017-03-20	YES	Discarded	NO	YES	2	2017-03-27	2017-03-20		unk	3	1-4y	1	2	1	12	2017	0	0	2	2015	1
1_4	1	NA	M	2017-03-27	NEG	POS	2017-03-17	YES	Discarded	NO	YES	2	2017-03-27	2017-03-17		unk	1	1-4y	1	2	1	11	2017	0	0	0	2017	0
1_4	4	NA	M	2017-03-27	NEG	NEG	2017-03-20	YES	Discarded	NO	YES	2	2017-03-27	2017-03-20		unk	4	1-4y	1	2	1	12	2017	0	0	3	2014	1
5_9	8	NA	M	2017-03-27	NEG	NEG	2017-03-13	YES	Discarded	NO	YES	2	2017-03-27	2017-03-13		unk	8	5-9y	1	2	1	11	2017	0	0	7	2010	1
1_4	4	NA	M	2017-03-27	NEG	NEG	2017-03-20	YES	Discarded	NO	YES	2	2017-03-27	2017-03-20		unk	4	1-4y	1	2	1	12	2017	0	0	3	2014	1
1_4	3	NA	M	2017-03-27	NEG	NEG	2017-03-22	YES	Discarded	NO	YES	2	2017-03-27	2017-03-22		unk	3	1-4y	1	2	1	12	2017	0	0	2	2015	1
1_4	3	NA	M	2017-03-28	NEG	POS	2017-03-23	YES	Discarded	NO	YES	2	2017-03-28	2017-03-23		unk	3	1-4y	1	2	1	12	2017	0	0	2	2015	1
6-12m	0	NA	M	2017-03-28	NEG	NEG	2017-03-22	YES	Discarded	NO	YES	2	2017-03-28	2017-03-22		unk	0	6-12m	1	2	1	12	2017	0	0	-1	2018	0
5_9	7	NA	M	2017-03-28	NEG	NEG	2017-03-23	YES	Discarded	NO	YES	2	2017-03-28	2017-03-23		unk	7	5-9y	1	2	1	12	2017	0	0	6	2011	1
5_9	6	NA	M	2017-03-28	NEG	POS	2017-03-23	YES	Discarded	NO	YES	2	2017-03-28	2017-03-23		unk	6	5-9y	1	2	1	12	2017	0	0	5	2012	1
5_9	6	NA	M	2017-03-28	NEG	NEG	2017-03-23	YES	Discarded	NO	YES	2	2017-03-28	2017-03-23		unk	6	5-9y	1	2	1	12	2017	0	0	5	2012	1
5_9	7	NA	M	2017-03-28	NEG	NEG	2017-03-24	YES	Discarded	NO	YES	2	2017-03-28	2017-03-24		unk	7	5-9y	1	2	1	12	2017	0	0	6	2011	1
5_9	8	NA	M	2017-03-30	NEG	NEG	2017-03-24	YES	Discarded	NO	YES	2	2017-03-30	2017-03-24		unk	8	5-9y	1	2	1	12	2017	0	0	7	2010	1
1_4	3	NA	M	2017-03-31	EQ	POS	2017-03-28	YES	NA	NA	YES	2	2017-03-31	2017-03-28		unk	3	1-4y	1	2	1	13	2017			2	2015	1
1_4	4	NA	M	2017-03-30	NEG	NEG	2017-03-03	YES	Discarded	NO	YES	2	2017-03-30	2017-03-03		unk	4	1-4y	1	2	1	9	2017	0	0	3	2014	1
5_9	6	NA	M	2017-03-30	NEG	NEG	2017-03-24	YES	Discarded	NO	YES	2	2017-03-30	2017-03-24		unk	6	5-9y	1	2	1	12	2017	0	0	5	2012	1
5_9	6	NA	M	2017-03-30	NEG	POS	2017-03-13	YES	Discarded	NO	YES	2	2017-03-30	2017-03-13		unk	6	5-9y	1	2	1	11	2017	0	0	5	2012	1
<6m	0	NA	M	2017-10-17	NEG	POS	2017-10-12	YES	Discarded	NO	YES	2	2017-10-17	2017-10-12		unk	0	<6m	1	2	1	41	2017	0	0	-1	2018	0
1_4	2	NA	M	2017-03-31	NEG	NEG	2017-03-28	YES	Discarded	NO	YES	2	2017-03-31	2017-03-28		unk	2	1-4y	1	2	1	13	2017	0	0	1	2016	0
5_9	5	NA	M	2017-03-31	NEG	NEG	2017-03-29	YES	Discarded	NO	YES	2	2017-03-31	2017-03-29		unk	5	5-9y	1	2	1	13	2017	0	0	4	2013	1
1_4	4	NA	M	2017-03-31	NEG	POS	2017-03-27	YES	Discarded	NO	YES	2	2017-03-31	2017-03-27		unk	4	1-4y	1	2	1	13	2017	0	0	3	2014	1
5_9	7	NA	M	2017-03-31	NEG	POS	2017-03-29	YES	Discarded	NO	YES	2	2017-03-31	2017-03-29		unk	7	5-9y	1	2	1	13	2017	0	0	6	2011	1
5_9	7	NA	M	2017-04-03	NEG	NEG	2017-03-24	YES	Discarded	NO	YES	2	2017-04-03	2017-03-24		unk	7	5-9y	1	2	1	12	2017	0	0	6	2011	1
5_9	5	NA	M	2017-04-03	NEG	POS	2017-03-29	YES	Discarded	NO	YES	2	2017-04-03	2017-03-29		unk	5	5-9y	1	2	1	13	2017	0	0	4	2013	1
1_4	3	NA	M	2017-04-03	NEG	POS	2017-03-23	YES	Discarded	NO	YES	2	2017-04-03	2017-03-23		unk	3	1-4y	1	2	1	12	2017	0	0	2	2015	1
1_4	3	NA	M	2017-04-03	NEG	EQ	2017-03-23	YES	Discarded	NO	YES	2	2017-04-03	2017-03-23		unk	3	1-4y	1	2	1	12	2017	0	0	2	2015	1
6-12m	0	NA	M	2017-04-04	NEG	NEG	2017-03-29	YES	Discarded	NO	YES	2	2017-04-04	2017-03-29		unk	0	6-12m	1	2	1	13	2017	0	0	-1	2018	0
1_4	1	NA	M	2017-04-04	NEG	NEG	2017-03-29	YES	Discarded	NO	YES	2	2017-04-04	2017-03-29		unk	1	1-4y	1	2	1	13	2017	0	0	0	2017	0
1_4	4	NA	M	2017-04-05	NEG	NEG	2017-03-29	YES	Discarded	NO	YES	2	2017-04-05	2017-03-29		unk	4	1-4y	1	2	1	13	2017	0	0	3	2014	1
1_4	3	NA	M	2017-04-06	NEG	NEG	2017-03-29	YES	Discarded	NO	YES	2	2017-04-06	2017-03-29		unk	3	1-4y	1	2	1	13	2017	0	0	2	2015	1
5_9	5	NA	M	2017-04-06	NEG	POS	2017-04-03	YES	Discarded	NO	YES	2	2017-04-06	2017-04-03		unk	5	5-9y	1	2	1	14	2017	0	0	4	2013	1
1_4	4	NA	M	2017-04-07	NEG	POS	2017-04-04	YES	Discarded	NO	YES	2	2017-04-07	2017-04-04		unk	4	1-4y	1	2	1	14	2017	0	0	3	2014	1
1_4	4	NA	M	2017-04-07	NEG	POS	2017-04-03	YES	Discarded	NO	YES	2	2017-04-07	2017-04-03		unk	4	1-4y	1	2	1	14	2017	0	0	3	2014	1
10_14	11	NA	M	2017-04-10	NEG	NEG	2017-03-31	YES	Discarded	NO	YES	2	2017-04-10	2017-03-31		unk	11	10-14y	1	2	1	13	2017	0	0	10	2007	1
5_9	8	NA	M	2017-04-11	NEG	POS	2017-04-07	YES	Discarded	NO	YES	2	2017-04-11	2017-04-07		unk	8	5-9y	1	2	1	14	2017	0	0	7	2010	1
5_9	6	NA	M	2017-04-13	NEG	NEG	2017-04-10	YES	Discarded	NO	YES	2	2017-04-13	2017-04-10		unk	6	5-9y	1	2	1	15	2017	0	0	5	2012	1
1_4	2	NA	M	2017-04-13	NEG	POS	2017-04-10	YES	Discarded	NO	YES	2	2017-04-13	2017-04-10		unk	2	1-4y	1	2	1	15	2017	0	0	1	2016	0
5_9	5	NA	M	2017-04-13	NEG	POS	2017-04-10	YES	Discarded	NO	YES	2	2017-04-13	2017-04-10		unk	5	5-9y	1	2	1	15	2017	0	0	4	2013	1
5_9	5	NA	M	2017-04-13	NEG	NEG	2017-04-07	YES	Discarded	NO	YES	2	2017-04-13	2017-04-07		unk	5	5-9y	1	2	1	14	2017	0	0	4	2013	1
5_9	5	NA	M	2017-04-18	NEG	EQ	2017-04-12	YES	Discarded	NO	YES	2	2017-04-18	2017-04-12		unk	5	5-9y	1	2	1	15	2017	0	0	4	2013	1
1_4	4	NA	M	2017-04-18	NEG	NEG	2017-04-11	YES	Discarded	NO	YES	2	2017-04-18	2017-04-11		unk	4	1-4y	1	2	1	15	2017	0	0	3	2014	1
1_4	4	NA	M	2017-04-18	NEG	NEG	2017-04-10	YES	Discarded	NO	YES	2	2017-04-18	2017-04-10		unk	4	1-4y	1	2	1	15	2017	0	0	3	2014	1
1_4	4	NA	M	2017-04-18	NEG	NEG	2017-04-13	YES	Discarded	NO	YES	2	2017-04-18	2017-04-13		unk	4	1-4y	1	2	1	15	2017	0	0	3	2014	1
1_4	1	NA	M	2017-04-20	NEG	NEG	2017-04-13	YES	Discarded	NO	YES	2	2017-04-20	2017-04-13		unk	1	1-4y	1	2	1	15	2017	0	0	0	2017	0
1_4	2	NA	M	2017-04-20	NEG	POS	2017-04-18	YES	Discarded	NO	YES	2	2017-04-20	2017-04-18		unk	2	1-4y	1	2	1	16	2017	0	0	1	2016	0
1_4	2	NA	M	2017-04-24	NEG	POS	2017-04-13	YES	Discarded	NO	YES	2	2017-04-24	2017-04-13		unk	2	1-4y	1	2	1	15	2017	0	0	1	2016	0
5_9	5	NA	M	2017-04-24	NEG	NEG	2017-04-19	YES	Discarded	NO	YES	2	2017-04-24	2017-04-19		unk	5	5-9y	1	2	1	16	2017	0	0	4	2013	1
1_4	2	NA	M	2017-04-24	NEG	NEG	2017-04-19	YES	Discarded	NO	YES	2	2017-04-24	2017-04-19		unk	2	1-4y	1	2	1	16	2017	0	0	1	2016	0
1_4	3	NA	M	2017-04-24	NEG	NEG	2017-04-18	YES	Discarded	NO	YES	2	2017-04-24	2017-04-18		unk	3	1-4y	1	2	1	16	2017	0	0	2	2015	1
5_9	9	NA	M	2017-04-24	NEG	NEG	2017-04-18	YES	Discarded	NO	YES	2	2017-04-24	2017-04-18		unk	9	5-9y	1	2	1	16	2017	0	0	8	2009	1
<6m	0	NA	M	2017-04-24	NEG	NEG	2017-04-19	YES	Discarded	NO	YES	2	2017-04-24	2017-04-19		unk	0	<6m	1	2	1	16	2017	0	0	-1	2018	0
10_14	10	NA	M	2017-04-25	NEG	NEG	2017-04-18	YES	Discarded	NO	YES	2	2017-04-25	2017-04-18		unk	10	10-14y	1	2	1	16	2017	0	0	9	2008	1
1_4	3	NA	M	2017-04-26	NEG	NEG	2017-04-19	YES	Discarded	NO	YES	2	2017-04-26	2017-04-19		unk	3	1-4y	1	2	1	16	2017	0	0	2	2015	1
1_4	2	NA	M	2017-04-26	NEG	NEG	2017-04-24	YES	Discarded	NO	YES	2	2017-04-26	2017-04-24		unk	2	1-4y	1	2	1	17	2017	0	0	1	2016	0
1_4	3	NA	M	2017-04-28	NEG	NEG	2017-04-19	YES	Discarded	NO	YES	2	2017-04-28	2017-04-19		unk	3	1-4y	1	2	1	16	2017	0	0	2	2015	1
1_4	1	NA	M	2017-05-02	NEG	NEG	2017-04-19	YES	Discarded	NO	YES	2	2017-05-02	2017-04-19		unk	1	1-4y	1	2	1	16	2017	0	0	0	2017	0
1_4	2	NA	M	2017-05-04	NEG	NEG	2017-05-02	YES	Discarded	NO	YES	2	2017-05-04	2017-05-02		unk	2	1-4y	1	2	1	18	2017	0	0	1	2016	0
6-12m	0	NA	M	2017-05-05	POS	NEG	2017-05-01	YES	Discarded	NO	YES	2	2017-05-05	2017-05-01		unk	0	6-12m	1	2	1	18	2017	0	0	-1	2018	0
1_4	4	NA	M	2017-05-04	NEG	NEG	2017-05-02	YES	Discarded	NO	YES	2	2017-05-04	2017-05-02		unk	4	1-4y	1	2	1	18	2017	0	0	3	2014	1
1_4	1	NA	M	2017-05-04	NEG	NEG	2017-04-28	YES	Discarded	NO	YES	2	2017-05-04	2017-04-28		unk	1	1-4y	1	2	1	17	2017	0	0	0	2017	0
1_4	2	NA	M	2017-05-05	NEG	NEG	2017-04-29	YES	Discarded	NO	YES	2	2017-05-05	2017-04-29		unk	2	1-4y	1	2	1	17	2017	0	0	1	2016	0
1_4	3	NA	M	2017-05-05	NEG	POS	2017-05-02	YES	Discarded	NO	YES	2	2017-05-05	2017-05-02		unk	3	1-4y	1	2	1	18	2017	0	0	2	2015	1
1_4	3	NA	M	2017-05-05	NEG	POS	2017-04-28	YES	Discarded	NO	YES	2	2017-05-05	2017-04-28		unk	3	1-4y	1	2	1	17	2017	0	0	2	2015	1
5_9	5	NA	M	2017-05-05	NEG	NEG	2017-05-02	YES	Discarded	NO	YES	2	2017-05-05	2017-05-02		unk	5	5-9y	1	2	1	18	2017	0	0	4	2013	1
1_4	3	NA	M	2017-05-08	NEG	NEG	2017-05-03	YES	Discarded	NO	YES	2	2017-05-08	2017-05-03		unk	3	1-4y	1	2	1	18	2017	0	0	2	2015	1
1_4	4	NA	M	2017-05-09	NEG	POS	2017-05-03	YES	Discarded	NO	YES	2	2017-05-09	2017-05-03		unk	4	1-4y	1	2	1	18	2017	0	0	3	2014	1
15_19	17	NA	M	2017-05-09	NEG	NEG	2017-05-04	YES	Discarded	NO	YES	2	2017-05-09	2017-05-04		unk	17	15-19y	1	2	1	18	2017	0	0	16	2001	1
5_9	7	NA	M	2017-05-09	NEG	POS	2017-05-04	YES	Discarded	NO	YES	2	2017-05-09	2017-05-04		unk	7	5-9y	1	2	1	18	2017	0	0	6	2011	1
1_4	4	NA	M	2017-05-10	NEG	NEG	2017-05-05	YES	Discarded	NO	YES	2	2017-05-10	2017-05-05		unk	4	1-4y	1	2	1	18	2017	0	0	3	2014	1
1_4	2	NA	M	2017-05-11	NEG	POS	2017-05-05	YES	Discarded	NO	YES	2	2017-05-11	2017-05-05		unk	2	1-4y	1	2	1	18	2017	0	0	1	2016	0
1_4	2	NA	M	2017-05-11	NEG	NEG	2017-04-15	YES	Discarded	NO	YES	2	2017-05-11	2017-04-15		unk	2	1-4y	1	2	1	15	2017	0	0	1	2016	0
5_9	6	NA	M	2017-05-11	NEG	NEG	2017-05-02	YES	Discarded	NO	YES	2	2017-05-11	2017-05-02		unk	6	5-9y	1	2	1	18	2017	0	0	5	2012	1
5_9	5	NA	M	2017-05-12	NEG	POS	2017-05-08	YES	Discarded	NO	YES	2	2017-05-12	2017-05-08		unk	5	5-9y	1	2	1	19	2017	0	0	4	2013	1
1_4	2	NA	M	2017-05-12	NEG	NEG	2017-05-06	YES	Discarded	NO	YES	2	2017-05-12	2017-05-06		unk	2	1-4y	1	2	1	18	2017	0	0	1	2016	0
1_4	3	NA	M	2017-05-12	NEG	NEG	2017-05-08	YES	Discarded	NO	YES	2	2017-05-12	2017-05-08		unk	3	1-4y	1	2	1	19	2017	0	0	2	2015	1
10_14	10	NA	M	2017-05-12	NEG	NEG	2017-05-10	YES	Discarded	NO	YES	2	2017-05-12	2017-05-10		unk	10	10-14y	1	2	1	19	2017	0	0	9	2008	1
1_4	2	NA	M	2017-05-15	NEG	POS	2017-05-11	YES	Discarded	NO	YES	2	2017-05-15	2017-05-11		unk	2	1-4y	1	2	1	19	2017	0	0	1	2016	0
1_4	3	NA	M	2017-05-16	NEG	NEG	2017-05-09	YES	Discarded	NO	YES	2	2017-05-16	2017-05-09		unk	3	1-4y	1	2	1	19	2017	0	0	2	2015	1
5_9	5	NA	M	2017-05-16	NEG	NEG	2017-05-10	YES	Discarded	NO	YES	2	2017-05-16	2017-05-10		unk	5	5-9y	1	2	1	19	2017	0	0	4	2013	1
1_4	3	NA	M	2017-05-16	NEG	NEG	2017-05-12	YES	Discarded	NO	YES	2	2017-05-16	2017-05-12		unk	3	1-4y	1	2	1	19	2017	0	0	2	2015	1
1_4	2	NA	M	2017-05-17	NEG	NEG	2017-05-12	YES	Discarded	NO	YES	2	2017-05-17	2017-05-12		unk	2	1-4y	1	2	1	19	2017	0	0	1	2016	0
1_4	3	NA	M	2017-05-17	NEG	POS	2017-05-15	YES	Discarded	NO	YES	2	2017-05-17	2017-05-15		unk	3	1-4y	1	2	1	20	2017	0	0	2	2015	1
1_4	3	NA	M	2017-05-17	NEG	NEG	2017-05-12	YES	Discarded	NO	YES	2	2017-05-17	2017-05-12		unk	3	1-4y	1	2	1	19	2017	0	0	2	2015	1
1_4	3	NA	M	2017-05-19	NEG	NEG	2017-05-16	YES	Discarded	NO	YES	2	2017-05-19	2017-05-16		unk	3	1-4y	1	2	1	20	2017	0	0	2	2015	1
NA	NA	NA	M	2017-05-19	NEG	NEG	2017-05-16	YES	Discarded	NO	YES	2	2017-05-19	2017-05-16		unk			1	2	1	20	2017	0	0			0
5_9	5	NA	M	2017-05-22	NEG	NEG	2017-05-17	YES	Discarded	NO	YES	2	2017-05-22	2017-05-17		unk	5	5-9y	1	2	1	20	2017	0	0	4	2013	1
10_14	11	NA	M	2017-05-22	NEG	NEG	2017-05-17	YES	Discarded	NO	YES	2	2017-05-22	2017-05-17		unk	11	10-14y	1	2	1	20	2017	0	0	10	2007	1
1_4	3	NA	M	2017-05-22	NEG	NEG	2017-05-16	YES	Discarded	NO	YES	2	2017-05-22	2017-05-16		unk	3	1-4y	1	2	1	20	2017	0	0	2	2015	1
5_9	5	NA	M	2017-05-22	NEG	NEG	2017-05-18	YES	Discarded	NO	YES	2	2017-05-22	2017-05-18		unk	5	5-9y	1	2	1	20	2017	0	0	4	2013	1
6-12m	0	NA	M	2017-05-24	NEG	NEG	2017-05-20	YES	Discarded	NO	YES	2	2017-05-24	2017-05-20		unk	0	6-12m	1	2	1	20	2017	0	0	-1	2018	0
1_4	4	NA	M	2017-05-25	NEG	NEG	2017-05-22	YES	Discarded	NO	YES	2	2017-05-25	2017-05-22		unk	4	1-4y	1	2	1	21	2017	0	0	3	2014	1
5_9	6	NA	M	2017-05-26	NEG	POS	2017-05-23	YES	Discarded	NO	YES	2	2017-05-26	2017-05-23		unk	6	5-9y	1	2	1	21	2017	0	0	5	2012	1
1_4	3	NA	M	2017-05-26	NEG	POS	2017-05-24	YES	Discarded	NO	YES	2	2017-05-26	2017-05-24		unk	3	1-4y	1	2	1	21	2017	0	0	2	2015	1
5_9	6	NA	M	2017-05-29	NEG	POS	2017-05-24	YES	Discarded	NO	YES	2	2017-05-29	2017-05-24		unk	6	5-9y	1	2	1	21	2017	0	0	5	2012	1
5_9	6	NA	M	2017-05-29	NEG	NEG	2017-05-23	YES	Discarded	NO	YES	2	2017-05-29	2017-05-23		unk	6	5-9y	1	2	1	21	2017	0	0	5	2012	1
5_9	6	NA	M	2017-05-30	NEG	NEG	2017-05-25	YES	Discarded	NO	YES	2	2017-05-30	2017-05-25		unk	6	5-9y	1	2	1	21	2017	0	0	5	2012	1
5_9	6	NA	M	2017-05-31	NEG	NEG	2017-05-26	YES	Discarded	NO	YES	2	2017-05-31	2017-05-26		unk	6	5-9y	1	2	1	21	2017	0	0	5	2012	1
5_9	9	NA	M	2017-05-31	NEG	POS	2017-05-26	YES	Discarded	NO	YES	2	2017-05-31	2017-05-26		unk	9	5-9y	1	2	1	21	2017	0	0	8	2009	1
1_4	4	NA	M	2017-05-31	NEG	POS	2017-05-28	YES	Discarded	NO	YES	2	2017-05-31	2017-05-28		unk	4	1-4y	1	2	1	22	2017	0	0	3	2014	1
5_9	5	NA	M	2017-06-01	NEG	EQ	2017-05-30	YES	Discarded	NO	YES	2	2017-06-01	2017-05-30		unk	5	5-9y	1	2	1	22	2017	0	0	4	2013	1
5_9	5	NA	M	2017-06-01	NEG	NEG	2017-05-27	YES	Discarded	NO	YES	2	2017-06-01	2017-05-27		unk	5	5-9y	1	2	1	21	2017	0	0	4	2013	1
5_9	6	NA	M	2017-06-05	NEG	POS	2017-05-31	YES	Discarded	NO	YES	2	2017-06-05	2017-05-31		unk	6	5-9y	1	2	1	22	2017	0	0	5	2012	1
1_4	4	NA	M	2017-06-06	NEG	POS	2017-05-31	YES	Discarded	NO	YES	2	2017-06-06	2017-05-31		unk	4	1-4y	1	2	1	22	2017	0	0	3	2014	1
5_9	5	NA	M	2017-06-06	NEG	NEG	2017-05-31	YES	Discarded	NO	YES	2	2017-06-06	2017-05-31		unk	5	5-9y	1	2	1	22	2017	0	0	4	2013	1
1_4	2	NA	M	2017-06-06	NEG	NEG	2017-05-31	YES	Discarded	NO	YES	2	2017-06-06	2017-05-31		unk	2	1-4y	1	2	1	22	2017	0	0	1	2016	0
1_4	1	NA	M	2017-06-07	NEG	NEG	2017-06-02	YES	Discarded	NO	YES	2	2017-06-07	2017-06-02		unk	1	1-4y	1	2	1	22	2017	0	0	0	2017	0
5_9	8	NA	M	2017-06-07	NEG	NEG	2017-06-05	YES	Discarded	NO	YES	2	2017-06-07	2017-06-05		unk	8	5-9y	1	2	1	23	2017	0	0	7	2010	1
1_4	4	NA	M	2017-06-07	NEG	POS	2017-06-01	YES	Discarded	NO	YES	2	2017-06-07	2017-06-01		unk	4	1-4y	1	2	1	22	2017	0	0	3	2014	1
1_4	4	NA	M	2017-06-07	NEG	POS	2017-05-31	YES	Discarded	NO	YES	2	2017-06-07	2017-05-31		unk	4	1-4y	1	2	1	22	2017	0	0	3	2014	1
1_4	3	NA	M	2017-06-07	NEG	POS	2017-05-31	YES	Discarded	NO	YES	2	2017-06-07	2017-05-31		unk	3	1-4y	1	2	1	22	2017	0	0	2	2015	1
1_4	2	NA	M	2017-06-08	NEG	NEG	2017-06-01	YES	Discarded	NO	YES	2	2017-06-08	2017-06-01		unk	2	1-4y	1	2	1	22	2017	0	0	1	2016	0
5_9	5	NA	M	2017-06-08	NEG	POS	2017-06-05	YES	Discarded	NO	YES	2	2017-06-08	2017-06-05		unk	5	5-9y	1	2	1	23	2017	0	0	4	2013	1
5_9	6	NA	M	2017-06-08	NEG	POS	2017-06-05	YES	Discarded	NO	YES	2	2017-06-08	2017-06-05		unk	6	5-9y	1	2	1	23	2017	0	0	5	2012	1
5_9	9	NA	M	2017-06-09	NEG	NEG	2017-06-06	YES	Discarded	NO	YES	2	2017-06-09	2017-06-06		unk	9	5-9y	1	2	1	23	2017	0	0	8	2009	1
1_4	4	NA	M	2017-06-12	NEG	EQ	2017-06-06	YES	Discarded	NO	YES	2	2017-06-12	2017-06-06		unk	4	1-4y	1	2	1	23	2017	0	0	3	2014	1
5_9	6	NA	M	2017-06-12	NEG	NEG	2017-06-07	YES	Discarded	NO	YES	2	2017-06-12	2017-06-07		unk	6	5-9y	1	2	1	23	2017	0	0	5	2012	1
5_9	8	NA	M	2017-06-12	NEG	POS	2017-06-07	YES	Discarded	NO	YES	2	2017-06-12	2017-06-07		unk	8	5-9y	1	2	1	23	2017	0	0	7	2010	1
1_4	2	NA	M	2017-06-13	NEG	POS	2017-06-07	YES	Discarded	NO	YES	2	2017-06-13	2017-06-07		unk	2	1-4y	1	2	1	23	2017	0	0	1	2016	0
1_4	3	NA	M	2017-06-14	NEG	POS	2017-06-13	YES	Discarded	NO	YES	2	2017-06-14	2017-06-13		unk	3	1-4y	1	2	1	24	2017	0	0	2	2015	1
NA	NA	NA	M	2017-06-14	NEG	NEG	2017-06-08	YES	Discarded	NO	YES	2	2017-06-14	2017-06-08		unk			1	2	1	23	2017	0	0			0
5_9	5	NA	M	2017-06-15	NEG	NEG	2017-06-12	YES	Discarded	NO	YES	2	2017-06-15	2017-06-12		unk	5	5-9y	1	2	1	24	2017	0	0	4	2013	1
5_9	5	NA	M	2017-06-15	NEG	POS	2017-06-13	YES	Discarded	NO	YES	2	2017-06-15	2017-06-13		unk	5	5-9y	1	2	1	24	2017	0	0	4	2013	1
5_9	5	NA	M	2017-06-15	NEG	POS	2017-06-13	YES	Discarded	NO	YES	2	2017-06-15	2017-06-13		unk	5	5-9y	1	2	1	24	2017	0	0	4	2013	1
5_9	5	NA	M	2017-06-15	NEG	POS	2017-06-13	YES	Discarded	NO	YES	2	2017-06-15	2017-06-13		unk	5	5-9y	1	2	1	24	2017	0	0	4	2013	1
1_4	4	NA	M	2017-06-19	NEG	NEG	2017-06-13	YES	Discarded	NO	YES	2	2017-06-19	2017-06-13		unk	4	1-4y	1	2	1	24	2017	0	0	3	2014	1
6-12m	0	NA	M	2017-06-19	NEG	NEG	2017-06-13	YES	Discarded	NO	YES	2	2017-06-19	2017-06-13		unk	0	6-12m	1	2	1	24	2017	0	0	-1	2018	0
5_9	6	NA	M	2017-06-19	NEG	POS	2017-06-14	YES	Discarded	NO	YES	2	2017-06-19	2017-06-14		unk	6	5-9y	1	2	1	24	2017	0	0	5	2012	1
5_9	5	NA	M	2017-06-20	NEG	NEG	2017-06-12	YES	Discarded	NO	YES	2	2017-06-20	2017-06-12		unk	5	5-9y	1	2	1	24	2017	0	0	4	2013	1
5_9	6	NA	M	2017-06-21	POS	POS	2017-06-14	NO	Confirmed Measles Case	YES	YES	2	2017-06-21	2017-06-14		unk	6	5-9y	1	2	1	24	2017	1	0	5	2012	1
10_14	10	NA	M	2017-06-21	NEG	POS	2017-06-13	YES	Discarded	NO	YES	2	2017-06-21	2017-06-13		unk	10	10-14y	1	2	1	24	2017	0	0	9	2008	1
10_14	10	NA	M	2017-06-21	NEG	POS	2017-06-12	YES	Discarded	NO	YES	2	2017-06-21	2017-06-12		unk	10	10-14y	1	2	1	24	2017	0	0	9	2008	1
5_9	6	NA	M	2017-06-21	NEG	POS	2017-06-12	YES	Discarded	NO	YES	2	2017-06-21	2017-06-12		unk	6	5-9y	1	2	1	24	2017	0	0	5	2012	1
1_4	3	NA	M	2017-06-21	NEG	NEG	2017-06-13	YES	Discarded	NO	YES	2	2017-06-21	2017-06-13		unk	3	1-4y	1	2	1	24	2017	0	0	2	2015	1
1_4	2	NA	M	2017-06-21	NEG	NEG	2017-06-14	YES	Discarded	NO	YES	2	2017-06-21	2017-06-14		unk	2	1-4y	1	2	1	24	2017	0	0	1	2016	0
1_4	2	NA	M	2017-06-21	NEG	NEG	2017-06-18	YES	Discarded	NO	YES	2	2017-06-21	2017-06-18		unk	2	1-4y	1	2	1	25	2017	0	0	1	2016	0
10_14	10	NA	M	2017-06-21	NEG	NEG	2017-06-15	YES	Discarded	NO	YES	2	2017-06-21	2017-06-15		unk	10	10-14y	1	2	1	24	2017	0	0	9	2008	1
1_4	1	NA	M	2017-06-22	NEG	NEG	2017-06-19	YES	Discarded	NO	YES	2	2017-06-22	2017-06-19		unk	1	1-4y	1	2	1	25	2017	0	0	0	2017	0
1_4	4	NA	M	2017-06-22	NEG	NEG	2017-06-19	YES	Discarded	NO	YES	2	2017-06-22	2017-06-19		unk	4	1-4y	1	2	1	25	2017	0	0	3	2014	1
5_9	6	NA	M	2017-06-22	NEG	POS	2017-06-19	YES	Discarded	NO	YES	2	2017-06-22	2017-06-19		unk	6	5-9y	1	2	1	25	2017	0	0	5	2012	1
1_4	4	NA	M	2017-06-22	NEG	NEG	2017-06-19	YES	Discarded	NO	YES	2	2017-06-22	2017-06-19		unk	4	1-4y	1	2	1	25	2017	0	0	3	2014	1
1_4	3	NA	M	2017-06-22	NEG	NEG	2017-06-19	YES	Discarded	NO	YES	2	2017-06-22	2017-06-19		unk	3	1-4y	1	2	1	25	2017	0	0	2	2015	1
5_9	8	NA	M	2017-06-23	NEG	POS	2017-06-08	yes	Discarded	NO	YES	2	2017-06-23	2017-06-08		unk	8	5-9y	1	2	1	23	2017	0	0	7	2010	1
5_9	6	NA	M	2017-06-23	NEG	POS	2017-06-19	yes	Discarded	NO	YES	2	2017-06-23	2017-06-19		unk	6	5-9y	1	2	1	25	2017	0	0	5	2012	1
1_4	3	NA	M	2017-06-26	NEG	NEG	2017-06-19	yes	Discarded	NO	YES	2	2017-06-26	2017-06-19		unk	3	1-4y	1	2	1	25	2017	0	0	2	2015	1
5_9	6	NA	M	2017-06-26	NEG	NEG	2017-06-19	yes	Discarded	NO	YES	2	2017-06-26	2017-06-19		unk	6	5-9y	1	2	1	25	2017	0	0	5	2012	1
5_9	8	NA	M	2017-06-26	NEG	NEG	2017-06-19	yes	Discarded	NO	YES	2	2017-06-26	2017-06-19		unk	8	5-9y	1	2	1	25	2017	0	0	7	2010	1
5_9	5	NA	M	2017-06-26	NEG	POS	2017-06-15	yes	Discarded	NO	YES	2	2017-06-26	2017-06-15		unk	5	5-9y	1	2	1	24	2017	0	0	4	2013	1
1_4	4	NA	M	2017-06-26	NEG	POS	2017-06-19	yes	Discarded	NO	YES	2	2017-06-26	2017-06-19		unk	4	1-4y	1	2	1	25	2017	0	0	3	2014	1
5_9	6	NA	M	2017-06-26	NEG	NEG	2017-06-21	yes	Discarded	NO	YES	2	2017-06-26	2017-06-21		unk	6	5-9y	1	2	1	25	2017	0	0	5	2012	1
5_9	5	NA	M	2017-06-27	NEG	NEG	2017-06-22	yes	Discarded	NO	YES	2	2017-06-27	2017-06-22		unk	5	5-9y	1	2	1	25	2017	0	0	4	2013	1
1_4	1	NA	M	2017-06-27	NEG	NEG	2017-06-19	yes	Discarded	NO	YES	2	2017-06-27	2017-06-19		unk	1	1-4y	1	2	1	25	2017	0	0	0	2017	0
20_44	24	NA	M	2017-06-27	NEG	EQ	2017-06-21	yes	Discarded	NO	YES	2	2017-06-27	2017-06-21		unk	24	20-44y	1	2	1	25	2017	0	0	23	1994	1
1_4	2	NA	M	2017-06-28	NEG	NEG	2017-06-21	yes	Discarded	NO	YES	2	2017-06-28	2017-06-21		unk	2	1-4y	1	2	1	25	2017	0	0	1	2016	0
5_9	6	NA	M	2017-06-28	NEG	POS	2017-06-21	yes	Discarded	NO	YES	2	2017-06-28	2017-06-21		unk	6	5-9y	1	2	1	25	2017	0	0	5	2012	1
1_4	2	NA	M	2017-06-29	NEG	NEG	2017-06-26	yes	Discarded	NO	YES	2	2017-06-29	2017-06-26		unk	2	1-4y	1	2	1	26	2017	0	0	1	2016	0
5_9	5	NA	M	2017-06-29	NEG	POS	2017-06-22	yes	Discarded	NO	YES	2	2017-06-29	2017-06-22		unk	5	5-9y	1	2	1	25	2017	0	0	4	2013	1
5_9	5	NA	M	2017-06-29	NEG	POS	2017-06-20	yes	Discarded	NO	YES	2	2017-06-29	2017-06-20		unk	5	5-9y	1	2	1	25	2017	0	0	4	2013	1
5_9	7	NA	M	2017-06-29	NEG	POS	2017-06-26	yes	Discarded	NO	YES	2	2017-06-29	2017-06-26		unk	7	5-9y	1	2	1	26	2017	0	0	6	2011	1
5_9	8	NA	M	2017-06-29	NEG	NEG	2017-06-26	yes	Discarded	NO	YES	2	2017-06-29	2017-06-26		unk	8	5-9y	1	2	1	26	2017	0	0	7	2010	1
5_9	5	NA	M	2017-06-29	NEG	POS	2017-06-26	yes	Discarded	NO	YES	2	2017-06-29	2017-06-26		unk	5	5-9y	1	2	1	26	2017	0	0	4	2013	1
5_9	9	NA	M	2017-06-29	NEG	NEG	2017-06-23	yes	Discarded	NO	YES	2	2017-06-29	2017-06-23		unk	9	5-9y	1	2	1	25	2017	0	0	8	2009	1
5_9	6	NA	M	2017-06-30	NEG	POS	2017-06-28	yes	Discarded	NO	YES	2	2017-06-30	2017-06-28		unk	6	5-9y	1	2	1	26	2017	0	0	5	2012	1
5_9	5	NA	M	2017-06-30	NEG	POS	2017-06-27	yes	Discarded	NO	YES	2	2017-06-30	2017-06-27		unk	5	5-9y	1	2	1	26	2017	0	0	4	2013	1
10_14	12	NA	M	2017-06-30	NEG	NEG	2017-06-26	yes	Discarded	NO	YES	2	2017-06-30	2017-06-26		unk	12	10-14y	1	2	1	26	2017	0	0	11	2006	1
5_9	6	NA	M	2017-06-30	NEG	NEG	2017-06-27	yes	Discarded	NO	YES	2	2017-06-30	2017-06-27		unk	6	5-9y	1	2	1	26	2017	0	0	5	2012	1
5_9	9	NA	M	2017-06-30	POS	NEG	2017-06-28	YES	Confirmed Measles Case	YES	YES	2	2017-06-30	2017-06-28		unk	9	5-9y	1	2	1	26	2017	1	1	8	2009	1
1_4	4	NA	M	2017-07-02	NEG	NEG	2017-01-02	YES	Discarded	NO	YES	2				unk	4	1-4y	1	2	1			0	0	3		0
1_4	3	NA	M	2017-07-03	NEG	NEG	2017-06-27	yes	Discarded	NO	YES	2	2017-07-03	2017-06-27		unk	3	1-4y	1	2	1	26	2017	0	0	2	2015	1
5_9	7	NA	M	2017-07-03	NEG	POS	2017-06-27	yes	Discarded	NO	YES	2	2017-07-03	2017-06-27		unk	7	5-9y	1	2	1	26	2017	0	0	6	2011	1
5_9	5	NA	M	2017-07-03	NEG	POS	2017-06-28	yes	Discarded	NO	YES	2	2017-07-03	2017-06-28		unk	5	5-9y	1	2	1	26	2017	0	0	4	2013	1
5_9	5	NA	M	2017-07-03	NEG	POS	2017-06-27	yes	Discarded	NO	YES	2	2017-07-03	2017-06-27		unk	5	5-9y	1	2	1	26	2017	0	0	4	2013	1
5_9	6	NA	M	2017-07-03	NEG	POS	2017-06-27	yes	Discarded	NO	YES	2	2017-07-03	2017-06-27		unk	6	5-9y	1	2	1	26	2017	0	0	5	2012	1
1_4	2	NA	M	2017-07-03	NEG	NEG	2017-06-27	yes	Discarded	NO	YES	2	2017-07-03	2017-06-27		unk	2	1-4y	1	2	1	26	2017	0	0	1	2016	0
1_4	2	NA	M	2017-07-03	NEG	NEG	2017-06-26	yes	Discarded	NO	YES	2	2017-07-03	2017-06-26		unk	2	1-4y	1	2	1	26	2017	0	0	1	2016	0
1_4	4	NA	M	2017-07-04	NEG	POS	2017-06-29	yes	Discarded	NO	YES	2	2017-07-04	2017-06-29		unk	4	1-4y	1	2	1	26	2017	0	0	3	2014	1
5_9	6	NA	M	2017-07-04	NEG	NEG	2017-06-29	yes	Discarded	NO	YES	2	2017-07-04	2017-06-29		unk	6	5-9y	1	2	1	26	2017	0	0	5	2012	1
5_9	5	NA	M	2017-07-05	NEG	NEG	2017-06-30	yes	Discarded	NO	YES	2	2017-07-05	2017-06-30		unk	5	5-9y	1	2	1	26	2017	0	0	4	2013	1
1_4	4	NA	M	2017-07-06	NEG	POS	2017-07-03	yes	Discarded	NO	YES	2	2017-07-06	2017-07-03		unk	4	1-4y	1	2	1	27	2017	0	0	3	2014	1
5_9	5	NA	M	2017-07-06	NEG	POS	2017-07-03	yes	Discarded	NO	YES	2	2017-07-06	2017-07-03		unk	5	5-9y	1	2	1	27	2017	0	0	4	2013	1
5_9	5	NA	M	2017-07-07	NEG	POS	2017-07-04	yes	Discarded	NO	YES	2	2017-07-07	2017-07-04		unk	5	5-9y	1	2	1	27	2017	0	0	4	2013	1
5_9	6	NA	M	2017-07-10	NEG	POS	2017-07-05	yes	Discarded	NO	YES	2	2017-07-10	2017-07-05		unk	6	5-9y	1	2	1	27	2017	0	0	5	2012	1
1_4	4	NA	M	2017-07-11	NEG	POS	2017-07-07	yes	Discarded	NO	YES	2	2017-07-11	2017-07-07		unk	4	1-4y	1	2	1	27	2017	0	0	3	2014	1
1_4	4	NA	M	2017-07-12	NEG	NEG	2017-07-03	yes	Discarded	NO	YES	2	2017-07-12	2017-07-03		unk	4	1-4y	1	2	1	27	2017	0	0	3	2014	1
1_4	3	NA	M	2017-07-13	NEG	EQ	2017-07-10	yes	Discarded	NO	YES	2	2017-07-13	2017-07-10		unk	3	1-4y	1	2	1	28	2017	0	0	2	2015	1
1_4	4	NA	M	2017-07-13	NEG	POS	2017-07-07	yes	Discarded	NO	YES	2	2017-07-13	2017-07-07		unk	4	1-4y	1	2	1	27	2017	0	0	3	2014	1
1_4	2	NA	M	2017-07-14	NEG	NEG	2017-07-10	yes	Discarded	NO	YES	2	2017-07-14	2017-07-10		unk	2	1-4y	1	2	1	28	2017	0	0	1	2016	0
5_9	7	NA	M	2017-07-17	NEG	NEG	2017-07-11	yes	Discarded	NO	YES	2	2017-07-17	2017-07-11		unk	7	5-9y	1	2	1	28	2017	0	0	6	2011	1
5_9	9	NA	M	2017-07-18	NEG	NEG	2017-07-13	yes	Discarded	NO	YES	2	2017-07-18	2017-07-13		unk	9	5-9y	1	2	1	28	2017	0	0	8	2009	1
1_4	3	NA	M	2017-07-18	NEG	POS	2017-07-14	yes	Discarded	NO	YES	2	2017-07-18	2017-07-14		unk	3	1-4y	1	2	1	28	2017	0	0	2	2015	1
1_4	3	NA	M	2017-07-19	NEG	NEG	2017-07-11	yes	Discarded	NO	YES	2	2017-07-19	2017-07-11		unk	3	1-4y	1	2	1	28	2017	0	0	2	2015	1
1_4	3	NA	M	2017-07-20	NEG	POS	2017-07-14	yes	Discarded	NO	YES	2	2017-07-20	2017-07-14		unk	3	1-4y	1	2	1	28	2017	0	0	2	2015	1
1_4	4	NA	M	2017-07-21	NEG	NEG	2017-07-18	yes	Discarded	NO	YES	2	2017-07-21	2017-07-18		unk	4	1-4y	1	2	1	29	2017	0	0	3	2014	1
1_4	3	NA	M	2017-07-24	NEG	NEG	2017-07-19	yes	Discarded	NO	YES	2	2017-07-24	2017-07-19		unk	3	1-4y	1	2	1	29	2017	0	0	2	2015	1
1_4	4	NA	M	2017-07-24	NEG	POS	2017-07-13	yes	Discarded	NO	YES	2	2017-07-24	2017-07-13		unk	4	1-4y	1	2	1	28	2017	0	0	3	2014	1
5_9	6	NA	M	2017-07-25	NEG	POS	2017-07-20	yes	Discarded	NO	YES	2	2017-07-25	2017-07-20		unk	6	5-9y	1	2	1	29	2017	0	0	5	2012	1
5_9	7	NA	M	2017-07-31	NEG	POS	2017-07-13	yes	Discarded	NO	YES	2	2017-07-31	2017-07-13		unk	7	5-9y	1	2	1	28	2017	0	0	6	2011	1
5_9	5	NA	M	2017-07-31	NEG	POS	2017-07-13	yes	Discarded	NO	YES	2	2017-07-31	2017-07-13		unk	5	5-9y	1	2	1	28	2017	0	0	4	2013	1
5_9	5	NA	M	2017-08-03	NEG	NEG	2017-07-24	yes	Discarded	NO	YES	2	2017-08-03	2017-07-24		unk	5	5-9y	1	2	1	30	2017	0	0	4	2013	1
1_4	2	NA	M	2017-08-04	NEG	NEG	2017-07-29	yes	Discarded	NO	YES	2	2017-08-04	2017-07-29		unk	2	1-4y	1	2	1	30	2017	0	0	1	2016	0
1_4	4	NA	M	2017-08-04	NEG	POS	2017-07-19	yes	Discarded	NO	YES	2	2017-08-04	2017-07-19		unk	4	1-4y	1	2	1	29	2017	0	0	3	2014	1
1_4	3	NA	M	2017-08-04	NEG	NEG	2017-08-03	yes	Discarded	NO	YES	2	2017-08-04	2017-08-03		unk	3	1-4y	1	2	1	31	2017	0	0	2	2015	1
5_9	5	NA	M	2017-08-04	NEG	NEG	2017-07-20	yes	Discarded	NO	YES	2	2017-08-04	2017-07-20		unk	5	5-9y	1	2	1	29	2017	0	0	4	2013	1
1_4	4	NA	M	2017-08-04	NEG	NEG	2017-07-21	yes	Discarded	NO	YES	2	2017-08-04	2017-07-21		unk	4	1-4y	1	2	1	29	2017	0	0	3	2014	1
5_9	6	NA	M	2017-08-10	NEG	POS	2017-07-24	yes	Discarded	NO	YES	2	2017-08-10	2017-07-24		unk	6	5-9y	1	2	1	30	2017	0	0	5	2012	1
1_4	3	NA	M	2017-08-11	NEG	POS	2017-08-08	yes	Discarded	NO	YES	2	2017-08-11	2017-08-08		unk	3	1-4y	1	2	1	32	2017	0	0	2	2015	1
1_4	3	NA	M	2017-08-15	NEG	EQ	2017-08-08	yes	Discarded	NO	YES	2	2017-08-15	2017-08-08		unk	3	1-4y	1	2	1	32	2017	0	0	2	2015	1
10_14	10	NA	M	2017-08-15	NEG	NEG	2017-07-31	yes	Discarded	NO	YES	2	2017-08-15	2017-07-31		unk	10	10-14y	1	2	1	31	2017	0	0	9	2008	1
1_4	2	NA	M	2017-08-15	NEG	NEG	2017-08-10	yes	Discarded	NO	YES	2	2017-08-15	2017-08-10		unk	2	1-4y	1	2	1	32	2017	0	0	1	2016	0
5_9	7	NA	M	2017-08-16	NEG	NEG	2017-08-10	yes	Discarded	NO	YES	2	2017-08-16	2017-08-10		unk	7	5-9y	1	2	1	32	2017	0	0	6	2011	1
1_4	4	NA	M	2017-08-16	NEG	NEG	2017-08-14	yes	Discarded	NO	YES	2	2017-08-16	2017-08-14		unk	4	1-4y	1	2	1	33	2017	0	0	3	2014	1
1_4	1	NA	M	2017-08-17	NEG	NEG	2017-08-14	yes	Discarded	NO	YES	2	2017-08-17	2017-08-14		unk	1	1-4y	1	2	1	33	2017	0	0	0	2017	0
1_4	2	NA	M	2017-08-17	NEG	NEG	2017-08-05	yes	Discarded	NO	YES	2	2017-08-17	2017-08-05		unk	2	1-4y	1	2	1	31	2017	0	0	1	2016	0
1_4	4	NA	M	2017-08-17	NA	NA	2017-08-14	yes	NA	NA	YES	2	2017-08-17	2017-08-14		unk	4	1-4y	1	2	1	33	2017			3	2014	1
5_9	5	NA	M	2017-08-18	NEG	POS	2017-08-14	yes	Discarded	NO	YES	2	2017-08-18	2017-08-14		unk	5	5-9y	1	2	1	33	2017	0	0	4	2013	1
1_4	1	NA	M	2017-08-21	NEG	POS	2017-08-16	yes	Discarded	NO	YES	2	2017-08-21	2017-08-16		unk	1	1-4y	1	2	1	33	2017	0	0	0	2017	0
5_9	5	NA	M	2017-08-21	NEG	NEG	2017-08-15	yes	Discarded	NO	YES	2	2017-08-21	2017-08-15		unk	5	5-9y	1	2	1	33	2017	0	0	4	2013	1
5_9	5	NA	M	2017-08-21	NEG	POS	2017-08-16	yes	Discarded	NO	YES	2	2017-08-21	2017-08-16		unk	5	5-9y	1	2	1	33	2017	0	0	4	2013	1
5_9	6	NA	M	2017-08-22	NEG	NEG	2017-08-16	yes	Discarded	NO	YES	2	2017-08-22	2017-08-16		unk	6	5-9y	1	2	1	33	2017	0	0	5	2012	1
1_4	1	NA	M	2017-08-22	NEG	NEG	2017-08-17	yes	Discarded	NO	YES	2	2017-08-22	2017-08-17		unk	1	1-4y	1	2	1	33	2017	0	0	0	2017	0
5_9	7	NA	M	2017-08-23	NEG	POS	2017-08-16	yes	Discarded	NO	YES	2	2017-08-23	2017-08-16		unk	7	5-9y	1	2	1	33	2017	0	0	6	2011	1
1_4	4	NA	M	2017-08-23	NEG	EQ	2017-08-11	yes	Discarded	NO	YES	2	2017-08-23	2017-08-11		unk	4	1-4y	1	2	1	32	2017	0	0	3	2014	1
1_4	1	NA	M	2017-08-23	NEG	POS	2017-08-21	yes	Discarded	NO	YES	2	2017-08-23	2017-08-21		unk	1	1-4y	1	2	1	34	2017	0	0	0	2017	0
1_4	1	NA	M	2017-08-24	NEG	POS	2017-08-21	yes	Discarded	NO	YES	2	2017-08-24	2017-08-21		unk	1	1-4y	1	2	1	34	2017	0	0	0	2017	0
5_9	9	NA	M	2017-08-29	NEG	NEG	2017-08-24	yes	Discarded	NO	YES	2	2017-08-29	2017-08-24		unk	9	5-9y	1	2	1	34	2017	0	0	8	2009	1
5_9	6	NA	M	2017-08-31	NEG	POS	2017-08-29	yes	Discarded	NO	YES	2	2017-08-31	2017-08-29		unk	6	5-9y	1	2	1	35	2017	0	0	5	2012	1
5_9	6	NA	M	2017-09-01	NEG	NEG	2017-08-29	yes	Discarded	NO	YES	2	2017-09-01	2017-08-29		unk	6	5-9y	1	2	1	35	2017	0	0	5	2012	1
10_14	12	NA	M	2017-09-01	NEG	POS	2017-08-30	yes	Discarded	NO	YES	2	2017-09-01	2017-08-30		unk	12	10-14y	1	2	1	35	2017	0	0	11	2006	1
1_4	4	NA	M	2017-09-01	NEG	POS	2017-08-30	yes	Discarded	NO	YES	2	2017-09-01	2017-08-30		unk	4	1-4y	1	2	1	35	2017	0	0	3	2014	1
5_9	5	NA	M	2017-09-04	NEG	EQ	2017-08-29	yes	Discarded	NO	YES	2	2017-09-04	2017-08-29		unk	5	5-9y	1	2	1	35	2017	0	0	4	2013	1
5_9	9	NA	M	2017-09-04	NEG	POS	2017-08-21	yes	Discarded	NO	YES	2	2017-09-04	2017-08-21		unk	9	5-9y	1	2	1	34	2017	0	0	8	2009	1
1_4	3	NA	M	2017-09-05	NEG	NEG	2017-09-01	yes	Discarded	NO	YES	2	2017-09-05	2017-09-01		unk	3	1-4y	1	2	1	35	2017	0	0	2	2015	1
5_9	5	NA	M	2017-09-05	NEG	POS	2017-08-30	yes	Discarded	NO	YES	2	2017-09-05	2017-08-30		unk	5	5-9y	1	2	1	35	2017	0	0	4	2013	1
1_4	2	NA	M	2017-09-05	NEG	NEG	2017-09-01	yes	Discarded	NO	YES	2	2017-09-05	2017-09-01		unk	2	1-4y	1	2	1	35	2017	0	0	1	2016	0
1_4	1	NA	M	2017-09-05	NEG	NEG	2017-08-31	yes	Discarded	NO	YES	2	2017-09-05	2017-08-31		unk	1	1-4y	1	2	1	35	2017	0	0	0	2017	0
5_9	5	NA	M	2017-09-08	NEG	POS	2017-09-04	yes	Discarded	NO	YES	2	2017-09-08	2017-09-04		unk	5	5-9y	1	2	1	36	2017	0	0	4	2013	1
1_4	3	NA	M	2017-09-08	NEG	POS	2017-08-30	yes	Discarded	NO	YES	2	2017-09-08	2017-08-30		unk	3	1-4y	1	2	1	35	2017	0	0	2	2015	1
10_14	10	NA	M	2017-09-08	NEG	POS	2017-09-04	yes	Discarded	NO	YES	2	2017-09-08	2017-09-04		unk	10	10-14y	1	2	1	36	2017	0	0	9	2008	1
1_4	3	NA	M	2017-09-08	NEG	EQ	2017-09-05	yes	Discarded	NO	YES	2	2017-09-08	2017-09-05		unk	3	1-4y	1	2	1	36	2017	0	0	2	2015	1
1_4	3	NA	M	2017-09-08	NEG	POS	2017-09-06	yes	Discarded	NO	YES	2	2017-09-08	2017-09-06		unk	3	1-4y	1	2	1	36	2017	0	0	2	2015	1
1_4	4	NA	M	2017-09-11	NEG	EQ	2017-09-06	yes	Discarded	NO	YES	2	2017-09-11	2017-09-06		unk	4	1-4y	1	2	1	36	2017	0	0	3	2014	1
5_9	9	NA	M	2017-09-11	NEG	POS	2017-09-06	yes	Discarded	NO	YES	2	2017-09-11	2017-09-06		unk	9	5-9y	1	2	1	36	2017	0	0	8	2009	1
20_44	22	NA	M	2017-09-11	NEG	NEG	2017-09-07	yes	Discarded	NO	YES	2	2017-09-11	2017-09-07		unk	22	20-44y	1	2	1	36	2017	0	0	21	1996	1
1_4	4	NA	M	2017-09-12	NEG	NEG	2017-09-04	yes	Discarded	NO	YES	2	2017-09-12	2017-09-04		unk	4	1-4y	1	2	1	36	2017	0	0	3	2014	1
5_9	6	NA	M	2017-09-12	NEG	POS	2017-09-08	yes	Discarded	NO	YES	2	2017-09-12	2017-09-08		unk	6	5-9y	1	2	1	36	2017	0	0	5	2012	1
[truncated: 20,581 more rows]
